# Supplementary material for: Life course effects of genetic susceptibility to higher body size on body fat and lean mass: prospective cohort study
Source: Int J Epidemiol. 2023 Mar 23;52(5):1377–87. doi: 10.1093/ije/dyad029 (PMC10555894; doi:10.1093/ije/dyad029)
Supplement: dyad029_Supplementary_Data [file dyad029_supplementary_data.zip]

Archive with 6 entries (5 files):
- dyad029_Supplementary_Data/
- dyad029_Supplementary_Data/ije-2022-06-0757-File004.docx
- dyad029_Supplementary_Data/ije-2022-06-0757-File005.xlsx
- dyad029_Supplementary_Data/ije-2022-06-0757-File006.docx
- dyad029_Supplementary_Data/ije-2022-06-0757-File007.docx
- dyad029_Supplementary_Data/ije-2022-06-0757-File008.xlsx
