# Supplementary material for: Life course effects of genetic susceptibility to higher body size on body fat and lean mass: prospective cohort study
Source: Int J Epidemiol. 2023 Mar 23;52(5):1377–87. doi: 10.1093/ije/dyad029 (PMC10555894; doi:10.1093/ije/dyad029)
Supplement: dyad029_Supplementary_Data [file dyad029_supplementary_data.zip › dyad029_Supplementary_Data/ije-2022-06-0757-File005.xlsx]

## Sheet: SNPs_FemChild
SNP

## Sheet: SNPs_FemAdult
SNP

## Sheet: SNPs_MalChild
SNP

## Sheet: SNPs_MalAdult
SNP

## Sheet: SNPs_ComboChild
SNP

## Sheet: SNPs_ComboAdult
SNP
