# Supplementary material for: Life course effects of genetic susceptibility to higher body size on body fat and lean mass: prospective cohort study
Source: Int J Epidemiol. 2023 Mar 23;52(5):1377–87. doi: 10.1093/ije/dyad029 (PMC10555894; doi:10.1093/ije/dyad029)
Supplement: dyad029_Supplementary_Data [file dyad029_supplementary_data.zip › dyad029_Supplementary_Data/ije-2022-06-0757-File008.xlsx]

## Sheet: FemchildTotFatDiff_SNP
Supplemental File 4: Table 1, female child SNP effects on female total fat mass
SNP	Age9	Age13	Age15	Age18	Age25	Closest gene
rs10050620	2.07 (-0.82,5.04)	3.06 (0.03,6.17)	1.64 (-1.60,4.99)	3.51 (-0.01,7.16)	2.45 (-1.40,6.46)	RGS7BP
rs1013737	1.66 (-1.00,4.39)	2.32 (-0.45,5.17)	0.62 (-2.35,3.68)	2.24 (-0.99,5.56)	1.82 (-1.72,5.48)	ADCYAP1
rs10783302	2.97 (0.04,5.99)	2.01 (-1.00,5.11)	3.31 (-0.00,6.74)	2.18 (-1.32,5.81)	0.68 (-3.14,4.66)	LMBR1L
rs10784514	2.42 (-0.49,5.41)	0.96 (-2.00,4.02)	1.02 (-2.21,4.37)	0.73 (-2.71,4.29)	1.30 (-2.52,5.26)	LLPH
rs10798139	4.48 (1.21,7.85)	2.99 (-0.36,6.45)	1.97 (-1.63,5.71)	2.19 (-1.66,6.20)	2.20 (-2.07,6.66)	PLA2G4A
rs10821163	3.10 (0.25,6.03)	2.67 (-0.27,5.70)	2.47 (-0.72,5.77)	1.15 (-2.22,4.63)	1.66 (-2.07,5.52)	PHF2
rs10876457	-1.06 (-4.20,2.18)	0.12 (-3.18,3.53)	0.72 (-2.88,4.46)	1.79 (-2.09,5.83)	-0.29 (-4.51,4.11)	CPNE8
rs11039307	4.13 (1.34,6.99)	3.45 (0.58,6.40)	2.05 (-1.04,5.23)	2.90 (-0.42,6.32)	1.71 (-1.93,5.48)	C1QTNF4
rs11111647	0.72 (-2.55,4.11)	1.83 (-1.60,5.39)	-0.56 (-4.20,3.23)	2.28 (-1.73,6.45)	0.37 (-3.99,4.92)	STAB2
rs11150745	3.96 (1.06,6.96)	1.76 (-1.19,4.81)	2.09 (-1.13,5.43)	0.83 (-2.56,4.34)	2.51 (-1.30,6.47)	RPTOR
rs11209943	3.06 (0.24,5.95)	1.53 (-1.34,4.49)	2.91 (-0.26,6.18)	1.35 (-1.98,4.79)	-0.09 (-3.72,3.68)	NEGR1
rs11215403	2.06 (-1.05,5.26)	2.35 (-0.87,5.68)	1.62 (-1.87,5.23)	0.76 (-2.93,4.60)	0.82 (-3.26,5.07)	CADM1
rs115319174	5.70 (-0.39,12.17)	7.48 (1.09,14.28)	7.35 (0.40,14.79)	4.32 (-2.86,12.03)	3.42 (-4.48,11.97)	GPR1
rs11611246	3.45 (0.01,6.99)	3.96 (0.38,7.67)	0.38 (-3.39,4.30)	1.19 (-2.87,5.41)	-0.27 (-4.66,4.31)	WNK1
rs11642090	0.91 (-1.83,3.72)	0.45 (-2.37,3.35)	-0.46 (-3.50,2.68)	0.51 (-2.77,3.91)	0.10 (-3.52,3.86)	CMIP
rs11863799	-1.62 (-4.39,1.24)	-0.26 (-3.18,2.75)	-0.76 (-3.92,2.51)	-0.67 (-4.05,2.83)	-0.33 (-4.08,3.56)	CDH8
rs1199328	2.85 (-0.62,6.45)	2.08 (-1.50,5.79)	1.60 (-2.28,5.63)	0.96 (-3.14,5.23)	1.31 (-3.25,6.08)	MRAS
rs12042908	3.85 (1.09,6.69)	5.05 (2.15,8.03)	3.29 (0.19,6.49)	3.03 (-0.27,6.43)	1.66 (-1.94,5.40)	TNNI3K
rs12042908	3.85 (1.09,6.69)	5.05 (2.15,8.03)	3.29 (0.19,6.49)	3.03 (-0.27,6.43)	1.66 (-1.94,5.40)	FPGT-TNNI3K
rs12110721	1.67 (-1.93,5.41)	-0.34 (-3.99,3.46)	-0.39 (-4.37,3.75)	1.76 (-2.57,6.29)	-0.69 (-5.34,4.19)	GFRAL
rs12140153	2.16 (-2.71,7.26)	3.35 (-1.75,8.71)	3.09 (-2.41,8.91)	0.59 (-5.08,6.60)	3.44 (-3.02,10.33)	INADL
rs12185242	0.73 (-1.94,3.47)	2.66 (-0.16,5.56)	0.48 (-2.52,3.58)	-0.60 (-3.76,2.67)	1.06 (-2.51,4.77)	ZNF652
rs12214497	1.27 (-1.56,4.19)	1.52 (-1.42,4.56)	0.98 (-2.22,4.28)	1.58 (-1.84,5.13)	1.46 (-2.32,5.39)	OFCC1
rs12309017	-1.28 (-4.27,1.80)	-1.61 (-4.69,1.58)	-1.20 (-4.56,2.28)	-1.19 (-4.77,2.53)	0.84 (-3.21,5.06)	ANKS1B
rs12606230	3.49 (0.33,6.75)	2.52 (-0.73,5.86)	1.59 (-1.91,5.22)	1.15 (-2.56,5.01)	1.51 (-2.60,5.81)	RAB27B
rs12641981	1.85 (-0.88,4.66)	0.61 (-2.19,3.49)	-0.60 (-3.61,2.51)	0.19 (-3.04,3.53)	2.05 (-1.59,5.82)	GNPDA2
rs12992672	4.72 (1.09,8.48)	5.51 (1.73,9.44)	3.45 (-0.59,7.65)	4.75 (0.39,9.30)	4.56 (-0.26,9.61)	TMEM18
rs13190020	-1.41 (-4.23,1.49)	-1.37 (-4.29,1.63)	-0.68 (-3.88,2.62)	-0.96 (-4.37,2.57)	-2.14 (-5.86,1.71)	SGTB
rs13233916	3.02 (-1.89,8.18)	1.88 (-3.13,7.15)	2.41 (-3.06,8.19)	-0.35 (-6.00,5.64)	-0.89 (-7.06,5.69)	TTC26
rs13254613	-1.18 (-3.97,1.69)	-0.76 (-3.66,2.23)	-1.03 (-4.18,2.22)	-1.08 (-4.44,2.40)	-3.83 (-7.44,-0.07)	YTHDF3
rs1336486	1.02 (-1.81,3.94)	-0.53 (-3.42,2.45)	0.09 (-3.08,3.36)	0.41 (-2.98,3.92)	-1.11 (-4.80,2.72)	AL133318.1
rs1349641	0.93 (-1.82,3.76)	0.63 (-2.22,3.56)	-1.24 (-4.29,1.90)	0.38 (-2.93,3.80)	1.35 (-2.36,5.21)	PRKG2
rs141127771	9.06 (-19.22,47.25)	-0.35 (-27.06,36.13)	6.59 (-25.16,51.79)	3.14 (-29.12,50.06)	0.60 (-32.23,49.33)	HLA-DQB1
rs1421085	5.52 (2.72,8.40)	5.62 (2.71,8.61)	4.23 (1.11,7.44)	3.77 (0.45,7.19)	3.11 (-0.53,6.89)	FTO
rs1446725	-0.86 (-3.51,1.85)	-0.64 (-3.38,2.19)	-0.52 (-3.52,2.58)	-1.69 (-4.86,1.58)	-0.62 (-4.15,3.04)	LRRTM4
rs146910503	0.98 (-9.04,12.09)	5.68 (-5.10,17.67)	6.42 (-5.35,19.65)	5.99 (-6.54,20.21)	1.79 (-11.64,17.27)	DNMT3A
rs1483153	1.75 (-1.48,5.08)	-1.20 (-4.45,2.15)	-0.27 (-3.84,3.43)	1.08 (-2.79,5.11)	-0.29 (-4.52,4.13)	LRP1B
rs148965598	4.81 (0.72,9.06)	5.41 (1.16,9.84)	4.45 (-0.15,9.25)	2.80 (-2.02,7.86)	0.34 (-4.87,5.83)	GPR139
rs1576655	-1.20 (-3.90,1.58)	-0.13 (-2.97,2.79)	0.10 (-3.00,3.29)	0.43 (-2.88,3.86)	-1.61 (-5.20,2.13)	RBM26
rs16982345	2.65 (-0.84,6.26)	3.56 (-0.10,7.35)	3.57 (-0.41,7.72)	5.04 (0.71,9.55)	3.45 (-1.22,8.34)	GDF15
rs17066856	2.96 (-1.73,7.88)	2.71 (-2.13,7.80)	0.16 (-4.98,5.58)	3.01 (-2.60,8.94)	3.75 (-2.51,10.41)	MC4R
rs17464221	1.36 (-1.61,4.43)	3.17 (0.03,6.41)	1.12 (-2.24,4.59)	2.40 (-1.23,6.16)	2.06 (-1.94,6.22)	CALCRL
rs1775255	1.81 (-0.90,4.60)	1.36 (-1.44,4.24)	0.46 (-2.56,3.57)	3.18 (-0.13,6.60)	0.52 (-3.04,4.22)	PKHD1
rs1865719	0.27 (-2.51,3.13)	-0.22 (-3.09,2.73)	0.03 (-3.10,3.26)	0.64 (-2.73,4.12)	-1.45 (-5.11,2.36)	NRXN3
rs2034963	-0.36 (-3.12,2.49)	0.74 (-2.16,3.72)	-0.17 (-3.29,3.05)	2.15 (-1.26,5.68)	-0.40 (-4.08,3.42)	CDC25A
rs212540	-1.58 (-4.24,1.15)	-1.04 (-3.81,1.81)	0.55 (-2.52,3.71)	-1.97 (-5.16,1.33)	0.79 (-2.86,4.58)	ECE1
rs2126474	2.56 (-0.22,5.42)	1.44 (-1.42,4.37)	1.53 (-1.58,4.74)	0.71 (-2.58,4.12)	-0.52 (-4.11,3.21)	HNF4G
rs2168711	3.70 (0.49,7.02)	3.51 (0.18,6.94)	0.73 (-2.79,4.39)	3.66 (-0.21,7.68)	2.08 (-2.12,6.47)	MC4R
rs2187642	-1.48 (-4.18,1.30)	-3.20 (-5.95,-0.38)	-2.32 (-5.34,0.79)	-1.92 (-5.14,1.42)	-2.12 (-5.68,1.56)	ETV6
rs2206277	3.46 (-0.10,7.16)	3.55 (-0.16,7.39)	2.50 (-1.50,6.67)	2.22 (-2.06,6.67)	0.30 (-4.36,5.18)	TFAP2B
rs2275241	0.47 (-2.26,3.27)	0.81 (-2.03,3.72)	-0.42 (-3.46,2.73)	2.17 (-1.16,5.61)	3.13 (-0.60,7.00)	LMX1B
rs2364232	-0.66 (-3.64,2.41)	-0.07 (-3.17,3.14)	0.07 (-3.31,3.58)	0.06 (-3.57,3.81)	-0.77 (-4.75,3.38)	SOCS2
rs242922	1.27 (-1.60,4.23)	0.92 (-2.04,3.98)	-0.30 (-3.49,2.99)	-0.50 (-3.89,3.01)	-1.51 (-5.21,2.34)	SPPL2C
rs2531991	4.63 (1.44,7.92)	2.79 (-0.46,6.14)	2.84 (-0.69,6.50)	2.11 (-1.63,5.99)	0.55 (-3.50,4.76)	ADCY9
rs2594989	-1.87 (-5.36,1.75)	1.68 (-2.07,5.56)	2.75 (-1.37,7.03)	1.27 (-3.06,5.80)	-0.67 (-5.37,4.26)	ATG7
rs2629881	-2.03 (-5.20,1.23)	0.52 (-2.85,4.01)	0.54 (-3.13,4.34)	0.51 (-3.40,4.58)	-0.68 (-4.94,3.76)	FHIT
rs2735556	-0.77 (-4.88,3.52)	0.37 (-3.95,4.87)	0.33 (-4.36,5.24)	0.29 (-4.74,5.60)	1.97 (-3.64,7.91)	CGGBP1
rs2767486	1.98 (-1.40,5.47)	1.90 (-1.59,5.52)	2.31 (-1.51,6.27)	2.33 (-1.74,6.57)	1.06 (-3.41,5.74)	LEPR
rs2970356	-2.32 (-5.19,0.64)	-1.05 (-4.07,2.06)	-0.25 (-3.56,3.16)	0.10 (-3.43,3.76)	-1.87 (-5.68,2.09)	ZNF710
rs303753	3.14 (0.25,6.12)	2.99 (0.01,6.07)	2.31 (-0.93,5.65)	3.06 (-0.42,6.65)	1.68 (-2.12,5.63)	RIOK3
rs3131934	1.96 (-1.65,5.71)	1.86 (-1.88,5.73)	1.11 (-2.91,5.30)	0.89 (-3.41,5.39)	2.31 (-2.55,7.40)	DPCR1
rs34196306	-0.34 (-4.55,4.05)	-1.99 (-6.27,2.49)	-2.67 (-7.29,2.17)	-3.97 (-8.83,1.16)	-2.20 (-7.72,3.64)	ZNF184
rs34229857	6.79 (-0.99,15.18)	3.93 (-3.93,12.44)	5.35 (-3.36,14.85)	-1.23 (-9.90,8.29)	3.25 (-6.72,14.30)	ZDHHC1
rs34260097	5.73 (2.48,9.08)	3.42 (0.13,6.82)	2.72 (-0.84,6.41)	2.46 (-1.33,6.38)	2.78 (-1.41,7.15)	SIM1
rs351776	1.37 (-1.31,4.13)	3.44 (0.60,6.36)	2.72 (-0.36,5.89)	2.47 (-0.80,5.85)	2.80 (-0.83,6.55)	PNOC
rs35202265	1.89 (-0.90,4.76)	1.19 (-1.69,4.15)	-0.44 (-3.52,2.74)	0.82 (-2.50,4.26)	0.18 (-3.47,3.98)	GTF3A
rs3749971	1.15 (-2.89,5.36)	0.29 (-3.86,4.61)	-1.11 (-5.54,3.53)	-1.15 (-5.89,3.84)	0.84 (-4.55,6.53)	OR12D3
rs3749971	1.15 (-2.89,5.36)	0.29 (-3.86,4.61)	-1.11 (-5.54,3.53)	-1.15 (-5.89,3.84)	0.84 (-4.55,6.53)	OR5V1
rs3798544	-1.17 (-5.03,2.85)	0.89 (-3.19,5.14)	2.15 (-2.34,6.84)	2.85 (-1.98,7.91)	3.26 (-2.09,8.91)	SPDEF
rs3810291	1.37 (-1.74,4.59)	3.40 (0.11,6.80)	2.87 (-0.69,6.57)	1.26 (-2.47,5.14)	1.54 (-2.62,5.88)	ZC3H4
rs3810304	1.20 (-2.17,4.69)	0.10 (-3.36,3.69)	0.80 (-3.00,4.74)	0.64 (-3.39,4.84)	-0.95 (-5.31,3.63)	ZNF536
rs3936511	-1.56 (-4.86,1.85)	-1.35 (-4.77,2.20)	-0.87 (-4.62,3.02)	-0.90 (-4.89,3.26)	-2.81 (-7.14,1.71)	AC022431.2
rs41279738	9.86 (0.95,19.55)	9.00 (-0.09,18.91)	7.94 (-1.83,18.68)	9.12 (-1.44,20.81)	12.13 (-0.12,25.87)	GPR61
rs4235642	-0.43 (-3.15,2.35)	-0.55 (-3.36,2.33)	-0.14 (-3.21,3.02)	-2.89 (-6.06,0.40)	-1.76 (-5.31,1.93)	NUDT12
rs4432271	0.15 (-3.74,4.19)	-0.76 (-4.75,3.39)	0.01 (-4.36,4.57)	-0.80 (-5.42,4.05)	-1.49 (-6.55,3.85)	GP2
rs4477562	9.06 (4.61,13.69)	7.80 (3.23,12.56)	6.56 (1.63,11.73)	5.31 (0.13,10.76)	3.50 (-2.11,9.43)	OLFM4
rs4805881	2.62 (-0.34,5.66)	0.43 (-2.57,3.52)	0.76 (-2.53,4.15)	1.49 (-2.04,5.16)	0.98 (-2.91,5.02)	PEPD
rs4817973	2.30 (-0.50,5.17)	1.15 (-1.71,4.10)	0.22 (-2.87,3.41)	1.40 (-1.94,4.86)	-0.26 (-3.88,3.50)	ETS2
rs4889630	5.29 (1.89,8.79)	5.88 (2.35,9.53)	6.04 (2.17,10.04)	5.23 (1.15,9.48)	5.37 (0.83,10.10)	BCL7C
rs4932430	2.46 (-0.39,5.39)	1.45 (-1.46,4.46)	0.86 (-2.30,4.13)	1.09 (-2.26,4.56)	-0.06 (-3.74,3.75)	ACAN
rs4971239	-3.69 (-9.11,2.06)	-2.68 (-8.34,3.34)	-1.36 (-7.61,5.32)	-2.17 (-8.77,4.91)	-1.66 (-8.86,6.12)	OPTC
rs543874	0.93 (-2.29,4.25)	1.59 (-1.77,5.06)	2.45 (-1.23,6.27)	2.01 (-1.91,6.09)	2.03 (-2.28,6.54)	SEC16B
rs55959207	-1.84 (-4.46,0.85)	-1.86 (-4.58,0.93)	-0.36 (-3.36,2.74)	-1.62 (-4.78,1.64)	-0.38 (-3.92,3.29)	ITGB6
rs582220	1.31 (-1.45,4.15)	1.39 (-1.47,4.34)	0.50 (-2.59,3.68)	-0.42 (-3.69,2.97)	1.11 (-2.60,4.95)	SSBP3
rs58681688	-1.80 (-5.18,1.69)	-0.88 (-4.40,2.78)	-1.56 (-5.37,2.41)	-0.88 (-4.96,3.38)	-2.95 (-7.34,1.66)	PCDH20
rs6001872	1.97 (-0.84,4.86)	0.72 (-2.15,3.68)	0.44 (-2.68,3.66)	1.57 (-1.80,5.06)	-0.79 (-4.40,2.97)	TNRC6B
rs61980008	-0.53 (-7.22,6.64)	-2.85 (-9.61,4.42)	-1.22 (-8.66,6.83)	-1.97 (-9.84,6.58)	-0.11 (-9.17,9.86)	PRKD1
rs62106258	9.71 (1.76,18.28)	14.84 (6.24,24.14)	6.92 (-1.71,16.32)	6.68 (-2.51,16.74)	6.78 (-3.43,18.06)	FAM150B
rs62425122	-2.29 (-5.12,0.62)	-1.58 (-4.54,1.46)	-1.02 (-4.26,2.33)	-0.24 (-3.73,3.37)	0.95 (-2.96,5.02)	PDE10A
rs62515439	1.63 (-1.26,4.61)	1.80 (-1.21,4.90)	1.19 (-2.07,4.56)	1.38 (-2.11,4.99)	0.28 (-3.53,4.23)	CHCHD7
rs633372	1.59 (-1.11,4.36)	1.68 (-1.12,4.56)	1.23 (-1.80,4.36)	0.16 (-3.04,3.47)	0.65 (-2.92,4.36)	FUT2
rs661878	1.52 (-2.34,5.54)	3.74 (-0.36,8.00)	1.70 (-2.66,6.25)	1.11 (-3.51,5.95)	2.31 (-2.82,7.72)	METTL15
rs66469746	0.50 (-2.47,3.57)	-0.53 (-3.59,2.62)	0.65 (-2.71,4.13)	-0.37 (-3.92,3.30)	-0.82 (-4.73,3.25)	CBLN4
rs6738433	7.07 (4.27,9.95)	6.36 (3.48,9.32)	5.78 (2.66,9.00)	6.11 (2.75,9.57)	4.77 (1.12,8.56)	DNAJC27
rs678653	-0.45 (-3.26,2.44)	0.06 (-2.87,3.07)	-0.14 (-3.32,3.15)	0.80 (-2.63,4.34)	-2.30 (-5.98,1.53)	CCND1
rs6860760	0.81 (-1.86,3.55)	-0.48 (-3.22,2.34)	1.07 (-1.95,4.20)	-0.47 (-3.66,2.82)	-0.36 (-3.89,3.30)	NR3C1
rs6979832	4.41 (1.63,7.27)	4.37 (1.47,7.34)	2.87 (-0.24,6.07)	1.74 (-1.53,5.12)	0.89 (-2.69,4.60)	LEP
rs7005216	-0.06 (-2.74,2.70)	-0.61 (-3.37,2.24)	-0.02 (-3.04,3.09)	1.16 (-2.10,4.53)	0.88 (-2.72,4.60)	CLDN23
rs7084503	1.59 (-1.07,4.33)	1.30 (-1.45,4.14)	0.20 (-2.76,3.26)	2.51 (-0.73,5.85)	1.11 (-2.43,4.78)	PFKP
rs7132908	6.14 (3.22,9.14)	4.16 (1.19,7.22)	5.72 (2.43,9.12)	3.27 (-0.15,6.80)	2.96 (-0.80,6.87)	FAIM2
rs7189927	1.11 (-1.71,4.01)	2.05 (-0.91,5.10)	0.38 (-2.78,3.64)	1.58 (-1.83,5.11)	1.02 (-2.72,4.90)	ATP2A1
rs7239114	-0.29 (-3.02,2.51)	-0.23 (-3.05,2.68)	-0.12 (-3.20,3.05)	-0.61 (-3.88,2.76)	0.63 (-3.02,4.41)	ZBTB7C
rs7268466	3.47 (-0.44,7.55)	3.68 (-0.39,7.91)	2.95 (-1.43,7.52)	3.64 (-1.04,8.53)	1.19 (-3.88,6.53)	MACROD2
rs72755233	-0.82 (-5.77,4.40)	-0.24 (-5.41,5.20)	-2.07 (-7.58,3.77)	0.91 (-5.10,7.31)	-1.93 (-8.45,5.06)	ADAMTS17
rs7305424	3.57 (0.65,6.58)	3.42 (0.39,6.53)	2.58 (-0.69,5.95)	2.13 (-1.33,5.71)	2.72 (-1.15,6.74)	KSR2
rs7377083	2.14 (-0.61,4.96)	1.42 (-1.41,4.32)	1.20 (-1.87,4.37)	0.79 (-2.45,4.14)	2.05 (-1.58,5.83)	BANK1
rs7522014	0.77 (-2.09,3.71)	2.74 (-0.28,5.85)	0.64 (-2.59,3.98)	0.24 (-3.19,3.80)	0.50 (-3.30,4.44)	PDE4B
rs754635	2.52 (-1.66,6.87)	1.18 (-3.09,5.63)	1.99 (-2.69,6.89)	3.43 (-1.63,8.76)	0.47 (-4.98,6.22)	CCK
rs75782365	0.64 (-3.68,5.14)	-0.38 (-4.80,4.25)	-1.32 (-6.07,3.68)	-2.19 (-7.22,3.13)	-0.89 (-6.56,5.13)	BTN3A1
rs76152047	7.62 (1.92,13.64)	7.58 (1.68,13.82)	4.12 (-2.11,10.76)	1.80 (-4.68,8.72)	8.36 (0.80,16.49)	ZBTB38
rs7656673	-1.22 (-3.85,1.48)	0.85 (-1.93,3.71)	1.51 (-1.54,4.65)	1.69 (-1.57,5.05)	2.27 (-1.38,6.04)	PCDH7
rs76919525	1.46 (-1.49,4.50)	1.78 (-1.30,4.94)	2.60 (-0.78,6.09)	1.37 (-2.18,5.05)	4.17 (0.14,8.36)	CERS5
rs76971642	3.78 (-2.69,10.69)	4.59 (-2.18,11.82)	6.99 (-0.56,15.10)	5.34 (-2.57,13.89)	4.55 (-4.14,14.02)	GRID1
rs7759938	2.72 (-0.23,5.76)	3.90 (0.81,7.08)	2.81 (-0.52,6.26)	1.72 (-1.79,5.36)	1.94 (-1.95,5.99)	LIN28B
rs7808296	3.94 (0.99,6.98)	5.06 (1.96,8.24)	3.03 (-0.27,6.45)	4.20 (0.63,7.89)	2.51 (-1.36,6.52)	RELN
rs78607331	3.08 (-4.91,11.73)	-0.53 (-8.51,8.15)	1.67 (-7.17,11.34)	3.28 (-6.26,13.78)	-0.06 (-10.11,11.11)	RP11-123K3.4
rs78607331	3.08 (-4.91,11.73)	-0.53 (-8.51,8.15)	1.67 (-7.17,11.34)	3.28 (-6.26,13.78)	-0.06 (-10.11,11.11)	R3HDM2
rs79569013	2.50 (-1.23,6.37)	3.24 (-0.66,7.28)	2.83 (-1.37,7.22)	2.74 (-1.73,7.41)	0.26 (-4.57,5.33)	FHIT
rs796915	1.51 (-1.41,4.52)	0.86 (-2.14,3.95)	1.01 (-2.27,4.39)	2.57 (-0.98,6.24)	2.52 (-1.40,6.59)	OPRM1
rs8030456	0.26 (-2.92,3.54)	0.79 (-2.52,4.20)	0.83 (-2.76,4.55)	1.49 (-2.37,5.50)	2.25 (-2.06,6.76)	MAP2K5
rs815339	3.28 (0.57,6.07)	2.92 (0.11,5.80)	2.33 (-0.70,5.47)	2.38 (-0.87,5.73)	3.94 (0.29,7.72)	BRINP3
rs815610	2.12 (-0.58,4.90)	1.31 (-1.47,4.16)	-0.37 (-3.35,2.70)	1.09 (-2.13,4.43)	-0.51 (-4.04,3.15)	MFAP3
rs818219	2.20 (-0.54,5.01)	1.03 (-1.77,3.92)	1.22 (-1.84,4.38)	1.82 (-1.47,5.22)	0.10 (-3.48,3.81)	CADM2
rs9268235	0.08 (-3.83,4.14)	0.18 (-3.87,4.39)	0.58 (-3.84,5.21)	0.63 (-4.12,5.62)	1.26 (-4.05,6.86)	C6orf10
rs9293494	0.25 (-2.82,3.41)	1.68 (-1.54,5.01)	0.48 (-2.98,4.07)	0.79 (-2.90,4.63)	2.16 (-1.98,6.48)	TMEM161B
rs9317002	1.85 (-0.86,4.64)	1.53 (-1.28,4.41)	1.71 (-1.35,4.88)	1.74 (-1.52,5.12)	2.61 (-1.03,6.38)	PCDH17
rs947088	-1.60 (-4.46,1.35)	-0.27 (-3.27,2.83)	-1.01 (-4.27,2.35)	-0.80 (-4.28,2.81)	1.94 (-2.00,6.05)	PCSK2
rs9540493	0.51 (-2.32,3.43)	2.65 (-0.34,5.74)	0.86 (-2.35,4.16)	1.56 (-1.89,5.14)	-0.27 (-4.03,3.63)	PCDH9
rs9551428	-0.18 (-2.87,2.58)	0.48 (-2.32,3.37)	0.37 (-2.68,3.52)	0.36 (-2.90,3.73)	-0.59 (-4.16,3.10)	FLT3
rs957512	5.37 (2.45,8.37)	3.43 (0.46,6.49)	3.55 (0.31,6.89)	0.73 (-2.63,4.20)	1.49 (-2.26,5.39)	TLR4
rs962369	1.28 (-1.59,4.24)	1.71 (-1.28,4.79)	0.92 (-2.31,4.25)	1.01 (-2.43,4.58)	0.71 (-3.10,4.67)	BDNF
rs983949	2.03 (-0.95,5.11)	2.01 (-1.08,5.19)	0.11 (-3.20,3.53)	0.78 (-2.77,4.45)	1.27 (-2.67,5.37)	NPY
rs994308	-0.16 (-2.86,2.62)	-0.74 (-3.52,2.13)	0.01 (-3.04,3.16)	0.43 (-2.84,3.81)	-0.68 (-4.25,3.03)	BMP2
rs999493	-0.05 (-2.79,2.76)	-0.52 (-3.35,2.39)	-1.85 (-4.88,1.28)	-0.69 (-3.96,2.69)	-0.57 (-4.21,3.21)	HOXB3

## Sheet: FemAdultTotFatDiff_SNP
Supplemental File 4: Table 2, female adult SNP effects on female total fat mass
SNP	Age9	Age13	Age15	Age18	Age25	Closest gene
rs10038055	-3.60 (-6.28,-0.85)	0.28 (-2.60,3.25)	-0.41 (-3.54,2.81)	-0.89 (-4.21,2.54)	-0.62 (-4.30,3.21)	MEF2C
rs1013402	1.83 (-1.03,4.77)	1.93 (-1.03,4.99)	1.34 (-1.87,4.65)	1.63 (-1.81,5.18)	0.48 (-3.29,4.39)	BDNF
rs10142359	0.30 (-2.38,3.07)	0.03 (-2.75,2.88)	-0.58 (-3.60,2.53)	-0.94 (-4.14,2.37)	-1.69 (-5.22,1.97)	NUMB
rs10192894	0.48 (-2.27,3.31)	1.00 (-1.87,3.95)	2.55 (-0.63,5.82)	0.28 (-3.03,3.70)	0.97 (-2.70,4.79)	EHBP1
rs10404726	3.06 (0.35,5.85)	3.87 (1.03,6.79)	1.69 (-1.34,4.81)	1.83 (-1.40,5.16)	1.33 (-2.21,5.01)	CRTC1
rs10510025	1.01 (-2.00,4.13)	1.17 (-1.96,4.41)	0.25 (-3.13,3.75)	-0.29 (-3.88,3.43)	0.19 (-3.80,4.35)	KIAA1598
rs10514963	-1.01 (-3.63,1.68)	-2.61 (-5.28,0.14)	-1.91 (-4.84,1.11)	-1.38 (-4.53,1.88)	-1.24 (-4.74,2.38)	HTR1A
rs1083472	-3.72 (-6.36,-1.00)	-1.80 (-4.59,1.08)	-2.51 (-5.53,0.60)	-2.02 (-5.27,1.33)	-0.74 (-4.37,3.02)	ACVR2A
rs10849900	1.71 (-1.21,4.71)	1.69 (-1.34,4.81)	-0.35 (-3.58,2.98)	0.95 (-2.55,4.57)	1.73 (-2.17,5.79)	PPTC7
rs10896012	7.01 (3.59,10.55)	5.38 (1.89,9.00)	5.03 (1.24,8.96)	4.95 (0.91,9.16)	2.93 (-1.46,7.52)	SCYL1
rs10922911	-1.02 (-3.71,1.75)	-1.11 (-3.89,1.76)	-1.74 (-4.75,1.37)	0.21 (-3.06,3.60)	-0.47 (-4.06,3.25)	BARHL2
rs10957605	0.62 (-2.22,3.55)	-0.47 (-3.38,2.53)	1.06 (-2.15,4.39)	0.57 (-2.85,4.10)	2.47 (-1.38,6.46)	KCNB2
rs11000942	-0.58 (-4.59,3.61)	-0.03 (-4.22,4.34)	0.81 (-3.79,5.62)	1.10 (-3.80,6.25)	2.57 (-2.93,8.38)	ADK
rs11022766	1.24 (-1.69,4.25)	0.96 (-2.06,4.08)	-0.31 (-3.57,3.05)	1.79 (-1.76,5.46)	1.28 (-2.60,5.32)	ARNTL
rs11074452	2.40 (-0.39,5.26)	-0.36 (-3.17,2.53)	-0.48 (-3.53,2.67)	0.72 (-2.58,4.12)	0.22 (-3.40,3.98)	PDILT
rs11079849	-0.75 (-3.59,2.17)	0.28 (-2.69,3.34)	1.26 (-2.00,4.63)	0.51 (-2.94,4.09)	0.68 (-3.15,4.65)	IGF2BP1
rs11098965	1.11 (-1.87,4.17)	0.33 (-2.73,3.48)	0.88 (-2.47,4.35)	1.14 (-2.41,4.82)	2.46 (-1.51,6.58)	ANTXR2
rs11134679	2.64 (-0.26,5.62)	2.52 (-0.48,5.62)	1.63 (-1.62,4.98)	1.93 (-1.54,5.53)	2.74 (-1.14,6.78)	RANBP17
rs11146233	-1.41 (-4.02,1.27)	-1.23 (-3.95,1.55)	-1.78 (-4.71,1.25)	-1.99 (-5.12,1.23)	-0.20 (-3.73,3.46)	DPYSL4
rs11150745	3.96 (1.06,6.96)	1.76 (-1.19,4.81)	2.09 (-1.13,5.43)	0.83 (-2.56,4.34)	2.51 (-1.30,6.47)	RPTOR
rs111640872	0.80 (-2.06,3.74)	-0.07 (-3.00,2.96)	0.70 (-2.52,4.03)	0.13 (-3.29,3.66)	1.35 (-2.46,5.32)	CCNE1
rs111828690	-0.04 (-3.28,3.31)	0.08 (-3.28,3.55)	-0.01 (-3.67,3.78)	0.91 (-3.03,5.00)	0.50 (-3.81,5.00)	FBXO21
rs11218510	1.31 (-1.41,4.10)	1.01 (-1.80,3.91)	1.20 (-1.87,4.36)	1.44 (-1.84,4.82)	2.96 (-0.71,6.75)	BLID
rs11223204	0.46 (-2.21,3.19)	1.17 (-1.61,4.03)	1.48 (-1.55,4.61)	4.76 (1.42,8.22)	2.85 (-0.77,6.59)	OPCML
rs11250094	3.39 (0.66,6.19)	2.51 (-0.29,5.39)	2.41 (-0.63,5.55)	3.18 (-0.10,6.57)	2.35 (-1.25,6.08)	XKR6
rs113585475	-0.46 (-5.19,4.51)	-1.53 (-6.38,3.57)	-1.43 (-6.71,4.16)	-2.06 (-7.63,3.85)	-3.23 (-9.23,3.18)	NRP1
rs113706999	7.82 (-3.02,19.88)	8.20 (-2.98,20.67)	3.64 (-8.04,16.80)	-1.21 (-12.93,12.09)	5.96 (-8.32,22.47)	TOPAZ1
rs11660335	2.82 (-0.68,6.45)	1.42 (-2.17,5.14)	0.53 (-3.34,4.56)	2.51 (-1.70,6.91)	-0.95 (-5.47,3.78)	HRH4
rs11691869	-2.08 (-4.83,0.75)	0.21 (-2.70,3.22)	-0.95 (-4.09,2.29)	-1.96 (-5.27,1.48)	-1.73 (-5.39,2.08)	AFF3
rs116948922	-3.29 (-11.00,5.08)	0.10 (-8.14,9.09)	1.80 (-7.25,11.73)	0.88 (-8.63,11.38)	2.95 (-7.66,14.77)	NINL
rs117176448	-1.97 (-6.45,2.73)	0.32 (-4.43,5.30)	0.08 (-5.08,5.51)	-0.01 (-5.52,5.82)	0.63 (-5.50,7.17)	PTK2B
rs11880064	0.49 (-2.24,3.30)	0.13 (-2.69,3.03)	1.26 (-1.85,4.46)	-0.91 (-4.15,2.44)	0.29 (-3.33,4.05)	PEPD
rs11976018	-1.95 (-5.54,1.78)	-3.47 (-7.13,0.34)	-2.49 (-6.50,1.70)	-0.53 (-4.90,4.04)	-2.01 (-6.75,2.98)	ZKSCAN5
rs12033257	1.71 (-1.11,4.61)	3.09 (0.13,6.14)	2.01 (-1.18,5.30)	2.86 (-0.58,6.41)	1.80 (-1.95,5.69)	KCND3
rs12140153	2.16 (-2.71,7.26)	3.35 (-1.75,8.71)	3.09 (-2.41,8.91)	0.59 (-5.08,6.60)	3.44 (-3.02,10.33)	INADL
rs12144626	-1.46 (-4.10,1.26)	-1.17 (-3.92,1.66)	-0.15 (-3.17,2.97)	-1.58 (-4.75,1.70)	-1.12 (-4.63,2.53)	TAL1
rs12364470	-6.64 (-9.89,-3.27)	-7.23 (-10.58,-3.76)	-4.87 (-8.59,-0.99)	-4.64 (-8.62,-0.48)	-4.28 (-8.68,0.34)	AP003062.1
rs12375196	0.21 (-2.46,2.94)	0.64 (-2.13,3.49)	0.59 (-2.43,3.71)	-0.91 (-4.09,2.37)	1.29 (-2.30,5.03)	RELN
rs12477088	-0.02 (-2.66,2.70)	-0.22 (-2.95,2.59)	-1.30 (-4.24,1.72)	-0.39 (-3.55,2.88)	-0.01 (-3.52,3.63)	ETAA1
rs1250535	3.47 (0.56,6.46)	1.44 (-1.52,4.48)	1.65 (-1.58,4.98)	1.29 (-2.14,4.83)	0.63 (-3.14,4.54)	ZMIZ1
rs12641981	1.85 (-0.88,4.66)	0.61 (-2.19,3.49)	-0.60 (-3.61,2.51)	0.19 (-3.04,3.53)	2.05 (-1.59,5.82)	GNPDA2
rs1270799	-1.60 (-4.40,1.29)	0.10 (-2.86,3.15)	0.57 (-2.66,3.91)	-0.83 (-4.22,2.68)	1.61 (-2.24,5.61)	MLLT10
rs12866691	3.43 (0.17,6.80)	2.82 (-0.54,6.30)	1.32 (-2.28,5.06)	5.34 (1.34,9.49)	2.79 (-1.53,7.30)	PCDH17
rs12891477	-1.75 (-4.46,1.03)	-1.74 (-4.54,1.15)	-0.68 (-3.77,2.51)	0.58 (-2.76,4.03)	1.54 (-2.19,5.42)	PPP1R13B
rs12971645	-0.58 (-3.59,2.52)	-2.44 (-5.51,0.72)	-0.28 (-3.69,3.26)	-0.83 (-4.46,2.93)	-0.56 (-4.59,3.64)	MARK4
rs12974664	0.42 (-2.28,3.20)	1.47 (-1.35,4.38)	0.99 (-2.09,4.15)	0.06 (-3.18,3.41)	1.43 (-2.20,5.19)	KLF16
rs12986231	0.88 (-2.32,4.18)	1.02 (-2.31,4.47)	0.51 (-3.11,4.26)	0.25 (-3.60,4.26)	0.57 (-3.66,4.99)	PGPEP1
rs13066308	-0.22 (-2.98,2.62)	-1.64 (-4.46,1.26)	-2.13 (-5.19,1.03)	-1.08 (-4.38,2.33)	-1.71 (-5.34,2.06)	GBE1
rs13081671	1.77 (-1.17,4.80)	0.48 (-2.53,3.58)	1.65 (-1.67,5.09)	2.74 (-0.85,6.45)	1.08 (-2.80,5.12)	MSL2
rs13107325	3.92 (-1.53,9.67)	5.64 (-0.09,11.69)	4.63 (-1.54,11.18)	5.03 (-1.57,12.07)	3.63 (-3.55,11.35)	SLC39A8
rs13174863	2.59 (-1.36,6.70)	3.29 (-0.84,7.59)	3.30 (-1.18,7.99)	1.63 (-3.07,6.55)	3.92 (-1.40,9.53)	CXXC5
rs13292699	-0.28 (-2.92,2.44)	1.48 (-1.31,4.34)	0.77 (-2.24,3.88)	2.69 (-0.55,6.04)	0.52 (-3.02,4.18)	CCDC171
rs13416992	0.25 (-2.44,3.02)	0.17 (-2.62,3.04)	0.43 (-2.62,3.57)	-1.41 (-4.60,1.88)	0.35 (-3.23,4.06)	FANCL
rs13420048	-0.70 (-3.44,2.11)	0.43 (-2.43,3.38)	1.07 (-2.07,4.31)	1.48 (-1.88,4.95)	1.96 (-1.77,5.82)	NRXN1
rs1366334	2.13 (-0.86,5.20)	0.93 (-2.14,4.09)	1.93 (-1.44,5.42)	0.45 (-3.09,4.12)	-0.08 (-3.97,3.97)	CEP120
rs1454687	1.66 (-1.04,4.43)	3.51 (0.66,6.44)	2.56 (-0.51,5.73)	2.43 (-0.84,5.81)	3.85 (0.18,7.66)	NSUN3
rs1466276	1.42 (-1.28,4.19)	0.94 (-1.84,3.81)	-0.64 (-3.63,2.43)	-0.30 (-3.49,3.00)	0.45 (-3.12,4.15)	LYSMD2
rs1477290	2.56 (-1.47,6.75)	1.68 (-2.44,5.98)	0.79 (-3.66,5.45)	-0.07 (-4.77,4.85)	0.80 (-4.44,6.34)	MEF2C
rs148712344	0.57 (-6.07,7.69)	-3.00 (-9.68,4.18)	4.31 (-3.48,12.73)	-2.64 (-10.44,5.84)	-3.54 (-12.01,5.75)	KIT
rs1494461	0.24 (-2.63,3.19)	0.85 (-2.13,3.93)	0.95 (-2.31,4.32)	1.65 (-1.86,5.28)	0.77 (-3.08,4.78)	AGBL4
rs1514173	2.81 (0.06,5.64)	4.80 (1.89,7.79)	2.53 (-0.57,5.73)	2.48 (-0.83,5.89)	1.57 (-2.06,5.34)	TNNI3K
rs1547026	-0.50 (-3.51,2.61)	-1.64 (-4.73,1.54)	-0.98 (-4.36,2.52)	0.16 (-3.45,3.91)	0.97 (-3.06,5.17)	PKHD1
rs1576655	-1.20 (-3.90,1.58)	-0.13 (-2.97,2.79)	0.10 (-3.00,3.29)	0.43 (-2.88,3.86)	-1.61 (-5.20,2.13)	RBM26
rs1603179	0.93 (-1.82,3.75)	0.35 (-2.48,3.27)	1.44 (-1.69,4.66)	1.53 (-1.81,4.98)	2.17 (-1.55,6.03)	CENPC
rs17066856	2.96 (-1.73,7.88)	2.71 (-2.13,7.80)	0.16 (-4.98,5.58)	3.01 (-2.60,8.94)	3.75 (-2.51,10.41)	MC4R
rs17399739	3.71 (-1.67,9.38)	5.32 (-0.35,11.31)	5.78 (-0.43,12.37)	5.94 (-0.67,12.98)	4.65 (-2.57,12.42)	GRID1
rs17716502	1.77 (-1.64,5.31)	0.99 (-2.52,4.63)	2.24 (-1.64,6.27)	2.14 (-1.99,6.43)	3.57 (-1.09,8.45)	TRPS1
rs17770336	-1.40 (-4.27,1.55)	-2.12 (-5.07,0.92)	-1.64 (-4.87,1.69)	-2.83 (-6.23,0.69)	-2.21 (-5.98,1.72)	LINGO2
rs1800437	1.60 (-1.73,5.05)	-0.89 (-4.26,2.59)	-1.24 (-4.89,2.56)	-1.35 (-5.24,2.70)	-0.14 (-4.50,4.42)	GIPR
rs181617194	7.82 (-2.12,18.77)	3.69 (-6.20,14.64)	6.38 (-4.69,18.73)	-0.83 (-11.81,11.52)	0.07 (-12.15,14.00)	KDM2B
rs1840661	2.65 (-0.15,5.53)	0.86 (-1.98,3.79)	1.04 (-2.06,4.24)	0.73 (-2.57,4.14)	1.81 (-1.89,5.65)	FOXP2
rs1914889	-1.87 (-4.54,0.87)	-1.03 (-3.82,1.84)	-2.20 (-5.21,0.90)	-1.01 (-4.25,2.35)	-0.26 (-3.89,3.50)	KCNJ12
rs1933440	1.46 (-2.69,5.78)	3.46 (-0.91,8.02)	1.00 (-3.64,5.88)	2.14 (-2.87,7.42)	0.22 (-5.21,5.96)	FLT3
rs2035936	7.12 (0.82,13.82)	7.26 (0.72,14.23)	3.04 (-3.80,10.36)	2.74 (-4.47,10.50)	7.26 (-0.97,16.18)	RASA2
rs2253310	2.95 (0.14,5.85)	2.20 (-0.69,5.18)	2.11 (-1.04,5.37)	1.67 (-1.68,5.14)	0.24 (-3.42,4.04)	FOXO3
rs2292238	-0.31 (-3.01,2.46)	-0.31 (-3.10,2.56)	0.87 (-2.21,4.04)	1.15 (-2.14,4.56)	-1.25 (-4.81,2.43)	ERBB3
rs2306593	-0.33 (-3.01,2.42)	0.99 (-1.82,3.89)	1.23 (-1.84,4.39)	1.78 (-1.51,5.18)	2.15 (-1.51,5.94)	MYO19
rs2396625	0.15 (-2.57,2.94)	1.60 (-1.26,4.54)	1.93 (-1.19,5.15)	-0.36 (-3.61,3.01)	0.49 (-3.12,4.23)	TSRM
rs2398851	0.80 (-2.02,3.70)	1.81 (-1.15,4.84)	2.25 (-0.98,5.58)	0.65 (-2.73,4.15)	1.75 (-2.04,5.68)	PHF2
rs2433733	1.16 (-1.67,4.07)	2.19 (-0.78,5.24)	0.67 (-2.52,3.96)	0.45 (-2.95,3.97)	1.52 (-2.27,5.45)	FBXO36
rs2512884	2.23 (-0.47,4.99)	1.36 (-1.41,4.21)	0.94 (-2.07,4.04)	1.51 (-1.69,4.81)	1.51 (-2.05,5.20)	NTM
rs251353	-0.17 (-3.08,2.82)	-0.20 (-3.22,2.92)	-0.34 (-3.62,3.05)	-1.89 (-5.32,1.67)	-0.15 (-4.00,3.85)	PCDHA1
rs2619976	-0.58 (-3.21,2.11)	-1.21 (-3.92,1.57)	-0.79 (-3.76,2.27)	0.63 (-2.58,3.95)	-0.58 (-4.06,3.03)	SDK2
rs2643450	0.87 (-1.79,3.61)	2.93 (0.11,5.83)	0.95 (-2.05,4.05)	2.24 (-1.01,5.60)	-0.13 (-3.63,3.49)	LCORL
rs2678204	0.61 (-2.19,3.48)	1.36 (-1.56,4.37)	0.54 (-2.61,3.79)	0.84 (-2.54,4.33)	1.48 (-2.28,5.38)	IPO9
rs2761366	-1.37 (-4.09,1.43)	-0.87 (-3.71,2.05)	-1.95 (-5.00,1.21)	-0.76 (-4.06,2.65)	-0.52 (-4.18,3.28)	N4BP2L2
rs2815757	1.44 (-1.97,4.98)	0.37 (-3.13,4.00)	1.09 (-2.74,5.08)	1.21 (-2.87,5.46)	-1.62 (-6.04,3.01)	NEGR1
rs2866720	1.50 (-1.28,4.35)	1.37 (-1.51,4.33)	-0.25 (-3.34,2.94)	0.14 (-3.17,3.57)	-1.37 (-4.98,2.39)	AUTS2
rs288187	2.60 (-1.16,6.51)	0.53 (-3.30,4.51)	0.73 (-3.44,5.08)	-0.32 (-4.71,4.28)	0.09 (-4.79,5.23)	FBXL17
rs2994320	-0.92 (-4.14,2.40)	-0.35 (-3.71,3.12)	-0.18 (-3.84,3.62)	1.93 (-2.07,6.09)	0.58 (-3.75,5.11)	SDCCAG8
rs3003578	0.44 (-2.26,3.22)	0.16 (-2.63,3.04)	1.58 (-1.50,4.76)	-1.31 (-4.49,1.99)	-1.00 (-4.55,2.67)	DNM1
rs3125326	-0.04 (-2.72,2.72)	-1.15 (-3.90,1.67)	-1.56 (-4.54,1.52)	-1.03 (-4.23,2.28)	-2.28 (-5.78,1.35)	TMEM26
rs3130048	1.26 (-1.73,4.33)	2.00 (-1.11,5.21)	1.39 (-1.97,4.88)	1.60 (-2.01,5.34)	2.14 (-1.90,6.34)	BAG6
rs34292685	2.39 (-1.22,6.13)	1.34 (-2.37,5.19)	3.35 (-0.77,7.64)	2.68 (-1.67,7.23)	1.40 (-3.37,6.40)	GPR137
rs34298980	-0.39 (-3.31,2.61)	0.39 (-2.64,3.53)	-0.77 (-4.02,2.59)	-1.07 (-4.54,2.53)	1.30 (-2.62,5.38)	LRFN2
rs34341	1.87 (-0.88,4.70)	2.58 (-0.29,5.53)	1.06 (-2.02,4.23)	3.47 (0.11,6.94)	-0.42 (-3.99,3.30)	ANKDD1B
rs34517439	0.38 (-3.78,4.71)	0.33 (-3.96,4.82)	0.61 (-4.08,5.53)	1.97 (-3.09,7.29)	0.67 (-4.87,6.53)	DNAJB4
rs34606703	0.16 (-2.61,3.00)	1.52 (-1.37,4.51)	-1.28 (-4.35,1.89)	0.41 (-2.92,3.86)	0.06 (-3.60,3.86)	SOCS5
rs34811474	3.36 (-0.65,7.53)	3.12 (-1.03,7.44)	1.92 (-2.52,6.56)	1.84 (-2.93,6.85)	0.47 (-4.67,5.88)	ANAPC4
rs34898535	1.85 (-0.92,4.69)	1.95 (-0.92,4.91)	1.55 (-1.58,4.77)	1.89 (-1.44,5.33)	3.73 (-0.02,7.62)	STX1B
rs34966255	3.59 (0.10,7.21)	1.59 (-1.97,5.28)	2.31 (-1.59,6.36)	1.10 (-3.00,5.37)	0.98 (-3.53,5.69)	ZFP64
rs350832	-1.38 (-4.48,1.83)	0.51 (-2.77,3.90)	-0.77 (-4.29,2.88)	-0.68 (-4.44,3.23)	-0.84 (-4.98,3.48)	ZBTB7A
rs35390852	0.97 (-3.05,5.15)	2.58 (-1.65,7.00)	1.24 (-3.30,6.00)	3.48 (-1.51,8.72)	2.34 (-3.14,8.13)	INPP4B
rs35778344	1.37 (-2.02,4.88)	2.11 (-1.42,5.77)	0.82 (-2.98,4.77)	-0.11 (-4.13,4.07)	1.48 (-3.06,6.23)	SCAND3
rs3751859	-0.78 (-4.26,2.81)	0.77 (-2.89,4.58)	-1.52 (-5.42,2.54)	-0.64 (-4.84,3.75)	-1.46 (-6.07,3.37)	CMIP
rs3753639	1.19 (-1.96,4.44)	0.79 (-2.46,4.14)	0.62 (-2.91,4.29)	0.85 (-2.91,4.76)	2.41 (-1.81,6.82)	ZBTB7B
rs3802858	1.35 (-1.36,4.15)	2.40 (-0.44,5.33)	2.98 (-0.14,6.19)	1.48 (-1.80,4.87)	2.30 (-1.37,6.11)	CADM1
rs3803005	1.80 (-1.22,4.91)	1.14 (-1.96,4.35)	0.35 (-3.01,3.81)	0.29 (-3.28,4.00)	0.05 (-3.89,4.15)	KNTC1
rs3810291	1.37 (-1.74,4.59)	3.40 (0.11,6.80)	2.87 (-0.69,6.57)	1.26 (-2.47,5.14)	1.54 (-2.62,5.88)	ZC3H4
rs3814883	1.65 (-1.11,4.49)	1.16 (-1.68,4.09)	0.73 (-2.35,3.92)	1.19 (-2.11,4.59)	0.18 (-3.44,3.92)	TAOK2
rs400997	-1.71 (-4.34,1.00)	-2.12 (-4.84,0.67)	-0.64 (-3.64,2.46)	-3.38 (-6.50,-0.16)	-1.37 (-4.90,2.28)	ADARB1
rs41279738	9.86 (0.95,19.55)	9.00 (-0.09,18.91)	7.94 (-1.83,18.68)	9.12 (-1.44,20.81)	12.13 (-0.12,25.87)	GPR61
rs4148155	-1.25 (-5.41,3.10)	0.28 (-4.11,4.86)	0.72 (-4.06,5.75)	1.27 (-3.86,6.67)	1.65 (-4.02,7.65)	ABCG2
rs429358	-2.90 (-6.60,0.93)	-2.32 (-6.17,1.70)	-2.34 (-6.53,2.04)	-2.51 (-6.98,2.17)	-3.70 (-8.57,1.44)	APOE
rs4482463	0.74 (-4.18,5.91)	4.60 (-0.69,10.17)	1.30 (-4.29,7.21)	3.21 (-2.84,9.63)	5.85 (-0.99,13.17)	PARD3B
rs4527444	-2.08 (-4.63,0.55)	-0.07 (-2.78,2.71)	-0.09 (-3.04,2.95)	-0.15 (-3.29,3.09)	-0.10 (-3.58,3.50)	PCDH7
rs4671328	0.24 (-2.42,2.98)	-0.02 (-2.78,2.81)	0.07 (-2.94,3.17)	0.80 (-2.44,4.14)	0.65 (-2.93,4.37)	FANCL
rs4673553	0.89 (-1.77,3.62)	1.23 (-1.54,4.07)	0.01 (-2.96,3.08)	0.63 (-2.57,3.93)	2.35 (-1.23,6.07)	CPS1
rs4740442	-0.57 (-3.47,2.42)	0.67 (-2.38,3.81)	0.35 (-2.95,3.77)	0.62 (-2.91,4.28)	0.46 (-3.43,4.50)	PTPRD
rs4776985	0.37 (-2.84,3.67)	1.14 (-2.20,4.59)	0.91 (-2.71,4.66)	1.58 (-2.31,5.62)	2.16 (-2.18,6.70)	SKOR1
rs4790292	0.06 (-3.46,3.71)	1.52 (-2.18,5.35)	1.97 (-2.07,6.17)	-0.89 (-5.06,3.46)	1.50 (-3.19,6.42)	RTN4RL1
rs4962725	0.17 (-2.50,2.91)	1.49 (-1.31,4.38)	1.33 (-1.71,4.48)	1.81 (-1.45,5.18)	2.79 (-0.87,6.58)	CTBP2
rs529200	1.34 (-1.36,4.12)	1.32 (-1.49,4.20)	0.05 (-2.96,3.16)	1.52 (-1.74,4.89)	1.92 (-1.71,5.69)	NLGN1
rs539515	0.97 (-2.25,4.29)	1.59 (-1.76,5.06)	2.45 (-1.23,6.26)	2.00 (-1.91,6.08)	2.04 (-2.27,6.54)	SEC16B
rs55726687	3.72 (0.26,7.30)	4.08 (0.47,7.81)	0.89 (-2.92,4.85)	1.09 (-2.98,5.33)	-0.36 (-4.77,4.25)	WNK1
rs56094641	5.52 (2.72,8.39)	5.68 (2.77,8.67)	4.24 (1.12,7.46)	3.79 (0.48,7.21)	3.18 (-0.46,6.95)	FTO
rs56212061	-3.03 (-6.69,0.78)	-3.04 (-6.84,0.91)	-1.88 (-6.06,2.49)	-2.51 (-6.95,2.14)	-3.50 (-8.35,1.62)	SUGP1
rs57790054	2.31 (-0.79,5.50)	0.29 (-2.85,3.54)	1.36 (-2.09,4.95)	-0.82 (-4.43,2.92)	-1.93 (-5.87,2.17)	GPR139
rs59893724	-1.22 (-4.24,1.90)	-0.44 (-3.60,2.82)	0.00 (-3.45,3.58)	0.90 (-2.81,4.75)	0.27 (-3.82,4.53)	SSBP2
rs61218008	4.88 (1.79,8.07)	2.34 (-0.79,5.57)	2.79 (-0.64,6.34)	2.26 (-1.37,6.02)	3.85 (-0.22,8.09)	XXYLT1
rs61813324	0.96 (-3.45,5.58)	1.98 (-2.65,6.83)	-0.79 (-5.69,4.37)	-0.20 (-5.42,5.32)	1.39 (-4.47,7.61)	MEX3A
rs62031562	1.43 (-1.38,4.32)	0.72 (-2.18,3.69)	0.75 (-2.40,3.99)	0.62 (-2.72,4.08)	0.43 (-3.26,4.26)	SULT1A2
rs62106258	9.71 (1.76,18.28)	14.84 (6.24,24.14)	6.92 (-1.71,16.32)	6.68 (-2.51,16.74)	6.78 (-3.43,18.06)	FAM150B
rs6478538	1.75 (-1.06,4.65)	1.94 (-0.99,4.95)	0.85 (-2.31,4.11)	0.79 (-2.58,4.28)	0.47 (-3.26,4.35)	TTLL11
rs653958	1.31 (-1.49,4.20)	0.19 (-2.68,3.15)	-0.07 (-3.19,3.16)	0.69 (-2.67,4.17)	1.31 (-2.43,5.21)	PTBP2
rs6545468	0.22 (-2.54,3.05)	1.40 (-1.49,4.36)	0.89 (-2.23,4.12)	1.21 (-2.14,4.67)	-0.52 (-4.16,3.26)	RTN4
rs6548237	4.37 (0.76,8.12)	5.02 (1.26,8.92)	2.66 (-1.34,6.83)	4.40 (0.06,8.93)	4.08 (-0.72,9.11)	TMEM18
rs6557829	-0.31 (-2.99,2.45)	0.53 (-2.28,3.42)	-0.02 (-3.07,3.12)	-0.19 (-3.43,3.16)	1.82 (-1.84,5.61)	HR
rs6575340	0.59 (-2.17,3.42)	0.92 (-1.95,3.87)	0.16 (-2.93,3.36)	1.56 (-1.79,5.03)	-0.28 (-3.93,3.50)	UNC79
rs66922415	3.70 (0.49,7.02)	3.46 (0.14,6.89)	0.68 (-2.85,4.33)	3.65 (-0.22,7.67)	2.03 (-2.17,6.41)	MC4R
rs6749422	7.42 (4.62,10.30)	7.06 (4.16,10.03)	6.18 (3.05,9.41)	6.35 (3.00,9.82)	5.22 (1.55,9.02)	ADCY3
rs6774533	0.26 (-2.65,3.27)	0.53 (-2.51,3.65)	0.14 (-3.15,3.54)	-0.48 (-3.94,3.11)	1.39 (-2.53,5.46)	CADPS
rs67962220	-0.17 (-3.65,3.44)	-0.49 (-4.08,3.24)	-0.99 (-4.89,3.06)	1.23 (-3.02,5.66)	0.18 (-4.48,5.07)	TBC1D21
rs7047694	0.18 (-2.66,3.11)	0.17 (-2.79,3.21)	-0.48 (-3.68,2.82)	-0.44 (-3.84,3.09)	1.52 (-2.33,5.53)	TEX10
rs7090758	2.00 (-0.68,4.75)	2.74 (-0.06,5.62)	2.49 (-0.55,5.63)	0.70 (-2.49,4.00)	0.86 (-2.68,4.53)	REEP3
rs7132908	6.14 (3.22,9.14)	4.16 (1.19,7.22)	5.72 (2.43,9.12)	3.27 (-0.15,6.80)	2.96 (-0.80,6.87)	FAIM2
rs7145882	3.04 (0.17,5.98)	1.66 (-1.27,4.68)	0.06 (-3.09,3.30)	-0.04 (-3.38,3.41)	1.62 (-2.13,5.52)	TRAF3
rs715724	0.93 (-1.90,3.83)	1.15 (-1.78,4.18)	-0.38 (-3.53,2.88)	0.55 (-2.84,4.05)	0.83 (-2.91,4.72)	ABHD17C
rs7200589	0.95 (-2.05,4.03)	1.14 (-1.97,4.34)	1.26 (-2.13,4.78)	-0.14 (-3.70,3.56)	1.56 (-2.44,5.72)	AXIN1
rs72660086	1.30 (-1.99,4.70)	-0.57 (-3.92,2.89)	0.12 (-3.55,3.94)	0.83 (-3.11,4.93)	-1.55 (-5.81,2.91)	MACF1
rs72892910	4.13 (0.44,7.95)	3.42 (-0.38,7.37)	3.07 (-1.06,7.37)	1.58 (-2.78,6.13)	-0.15 (-4.90,4.84)	TFAP2B
rs72906474	0.69 (-2.10,3.56)	0.67 (-2.23,3.65)	-1.27 (-4.36,1.91)	0.72 (-2.64,4.20)	-0.84 (-4.50,2.96)	SMARCC1
rs73046311	5.15 (1.22,9.24)	0.60 (-3.31,4.67)	2.87 (-1.48,7.42)	1.79 (-2.78,6.58)	2.03 (-3.03,7.36)	MAD1L1
rs73052033	2.11 (-1.48,5.83)	3.87 (0.09,7.79)	0.85 (-3.14,5.02)	2.47 (-1.86,6.99)	0.97 (-3.75,5.93)	DGKG
rs73213484	-0.68 (-4.44,3.23)	-0.25 (-4.17,3.83)	-0.87 (-5.11,3.56)	0.04 (-4.53,4.84)	-1.76 (-6.72,3.47)	RP11-180C1.1
rs7331420	1.44 (-1.49,4.45)	-0.37 (-3.35,2.69)	0.57 (-2.70,3.95)	0.07 (-3.39,3.65)	1.07 (-2.80,5.09)	STK24
rs738140	-0.66 (-3.45,2.21)	0.18 (-2.74,3.18)	1.39 (-1.83,4.72)	0.94 (-2.47,4.48)	2.34 (-1.48,6.31)	ACO2
rs7442885	2.37 (-0.91,5.76)	5.08 (1.59,8.68)	2.30 (-1.39,6.13)	2.62 (-1.33,6.72)	5.68 (1.18,10.39)	TMEM161B
rs74892851	3.56 (-6.49,14.70)	3.59 (-6.83,15.17)	7.50 (-3.99,20.36)	7.43 (-4.50,20.85)	5.67 (-6.79,19.81)	MIB2
rs75641275	-3.61 (-7.28,0.21)	-3.53 (-7.34,0.44)	-1.23 (-5.47,3.21)	-2.86 (-7.32,1.82)	-2.81 (-7.80,2.45)	DPYD
rs7602120	1.32 (-1.40,4.12)	1.01 (-1.81,3.90)	1.73 (-1.36,4.91)	0.62 (-2.64,3.99)	0.05 (-3.54,3.78)	ARHGAP15
rs769668	-0.15 (-2.96,2.74)	1.68 (-1.28,4.74)	-0.53 (-3.69,2.73)	1.40 (-2.03,4.95)	1.68 (-2.12,5.63)	MAML3
rs770082	0.13 (-2.56,2.89)	-0.62 (-3.39,2.22)	1.06 (-2.01,4.22)	-1.14 (-4.34,2.17)	-1.05 (-4.61,2.64)	DUSP6
rs77706698	-3.79 (-7.55,0.13)	-2.03 (-5.99,2.11)	-0.78 (-5.16,3.81)	-0.19 (-4.89,4.75)	-3.41 (-8.42,1.88)	BPTF
rs777676	0.80 (-1.87,3.54)	0.54 (-2.22,3.37)	0.14 (-2.85,3.23)	0.27 (-2.92,3.57)	0.95 (-2.62,4.65)	RALGPS1
rs784257	-1.64 (-4.93,1.77)	-1.06 (-4.50,2.50)	0.39 (-3.40,4.34)	-0.81 (-4.80,3.36)	-0.98 (-5.37,3.62)	TCF4
rs7853	-0.59 (-3.23,2.13)	-0.52 (-3.26,2.29)	0.63 (-2.38,3.73)	0.88 (-2.35,4.21)	0.47 (-3.08,4.16)	ERI1
rs78886584	-2.16 (-5.18,0.96)	-2.54 (-5.65,0.68)	-3.03 (-6.40,0.47)	-2.50 (-6.11,1.25)	-1.59 (-5.59,2.58)	FAM231B
rs7950166	1.20 (-1.65,4.14)	2.02 (-0.96,5.09)	1.90 (-1.35,5.25)	1.66 (-1.80,5.25)	1.39 (-2.43,5.37)	TRIM66
rs7976757	-0.41 (-3.90,3.21)	-0.50 (-4.12,3.25)	-1.67 (-5.55,2.36)	-1.61 (-5.75,2.72)	-0.44 (-5.08,4.43)	PLEKHA5
rs8022132	-1.96 (-4.79,0.96)	-1.47 (-4.42,1.57)	-1.73 (-4.93,1.59)	-0.40 (-3.86,3.18)	0.55 (-3.30,4.56)	NRXN3
rs8124896	0.02 (-4.34,4.57)	-1.22 (-5.68,3.44)	0.75 (-4.20,5.95)	-0.69 (-5.91,4.82)	-0.31 (-6.05,5.78)	NKX2-4
rs815163	2.36 (-0.36,5.15)	1.46 (-1.33,4.33)	1.55 (-1.49,4.69)	1.17 (-2.07,4.51)	3.02 (-0.62,6.80)	BRINP3
rs828550	1.34 (-1.54,4.31)	1.78 (-1.21,4.86)	-0.01 (-3.21,3.29)	0.20 (-3.23,3.76)	1.00 (-2.82,4.96)	IRX1
rs879620	4.42 (1.59,7.33)	3.24 (0.34,6.23)	3.06 (-0.09,6.32)	2.71 (-0.64,6.18)	3.02 (-0.67,6.85)	ADCY9
rs891386	3.03 (0.34,5.79)	2.70 (-0.08,5.56)	2.29 (-0.72,5.40)	2.73 (-0.50,6.07)	0.42 (-3.08,4.04)	NPC1
rs915814	0.74 (-2.35,3.92)	-0.69 (-3.84,2.56)	0.97 (-2.52,4.59)	-0.08 (-3.75,3.73)	-1.05 (-5.08,3.14)	AP001579.1
rs925422	0.52 (-2.50,3.63)	-0.54 (-3.64,2.66)	0.95 (-2.48,4.50)	0.76 (-2.89,4.54)	0.48 (-3.52,4.64)	LPHN3
rs9387640	1.64 (-1.18,4.54)	0.09 (-2.78,3.05)	0.02 (-3.10,3.25)	-0.87 (-4.17,2.55)	-0.22 (-3.91,3.60)	MAN1A1
rs9395520	1.97 (-0.95,4.97)	1.12 (-1.88,4.22)	1.73 (-1.57,5.13)	-0.57 (-4.01,2.99)	0.40 (-3.46,4.40)	PHACTR1
rs939624	-1.36 (-3.93,1.29)	-0.06 (-2.76,2.72)	0.56 (-2.41,3.62)	0.53 (-2.63,3.79)	0.21 (-3.26,3.82)	IGF1R
rs9522180	-0.31 (-3.05,2.50)	-0.81 (-3.63,2.10)	0.20 (-2.91,3.41)	-0.55 (-3.84,2.86)	-1.26 (-4.88,2.50)	TEX29
rs9568867	9.38 (4.90,14.06)	8.06 (3.46,12.86)	6.76 (1.80,11.97)	5.60 (0.38,11.09)	3.62 (-2.03,9.59)	OLFM4
rs9579775	-4.42 (-9.28,0.71)	-3.22 (-8.30,2.15)	-5.24 (-10.66,0.50)	-2.90 (-8.77,3.35)	-1.74 (-8.23,5.20)	ZMYM2
rs9684942	0.00 (-3.77,3.92)	2.35 (-1.65,6.52)	1.45 (-2.86,5.96)	0.46 (-4.11,5.24)	0.40 (-4.63,5.70)	SLIT2
rs9843653	2.51 (-0.17,5.26)	2.65 (-0.13,5.51)	1.12 (-1.86,4.20)	2.18 (-1.05,5.51)	2.20 (-1.36,5.90)	MST1R
rs9962947	-0.55 (-3.31,2.30)	-0.32 (-3.19,2.64)	0.06 (-3.09,3.31)	0.48 (-2.90,3.98)	0.91 (-2.85,4.82)	ZADH2

## Sheet: MalchildTotFatDiff_SNP
Supplemental File 4: Table 3, male child SNP effects on male total fat mass
SNP	Age9	Age13	Age15	Age18	Age25	Closest gene
rs10496885	-3.22 (-7.27,1.00)	-1.57 (-5.97,3.04)	-0.86 (-5.62,4.13)	-0.98 (-6.37,4.71)	2.08 (-4.77,9.43)	LRP1B
rs10504620	2.58 (-1.11,6.41)	2.24 (-1.70,6.35)	4.37 (0.05,8.88)	2.63 (-2.20,7.69)	5.32 (-0.81,11.83)	ZFHX4
rs10896348	-1.24 (-4.87,2.53)	-2.04 (-5.90,1.97)	-3.35 (-7.43,0.92)	-3.41 (-8.07,1.49)	-2.81 (-8.60,3.35)	PPP6R3
rs10938398	3.98 (0.52,7.57)	5.49 (1.72,9.40)	3.40 (-0.57,7.52)	4.99 (0.41,9.77)	1.79 (-3.77,7.67)	GNPDA2
rs10968101	1.35 (-1.97,4.79)	1.57 (-2.01,5.27)	1.68 (-2.15,5.67)	1.41 (-2.94,5.96)	6.12 (0.46,12.09)	LINGO2
rs11030102	5.72 (1.77,9.83)	5.48 (1.26,9.88)	4.30 (-0.20,9.01)	4.24 (-0.87,9.62)	-0.07 (-6.19,6.45)	BDNF
rs11218734	-1.65 (-5.42,2.26)	-0.97 (-5.03,3.25)	-2.74 (-7.01,1.73)	-2.22 (-7.07,2.88)	-0.83 (-6.85,5.58)	UBASH3B
rs115319174	10.05 (2.23,18.46)	10.56 (2.12,19.71)	12.72 (3.52,22.74)	7.92 (-2.23,19.12)	4.13 (-8.24,18.16)	GPR1
rs115597956	-8.32 (-14.84,-1.30)	-9.62 (-16.48,-2.21)	-8.01 (-15.57,0.23)	-16.72 (-24.54,-8.08)	-14.51 (-24.57,-3.10)	MLIP
rs11790060	3.92 (0.27,7.70)	4.50 (0.57,8.58)	5.47 (1.22,9.90)	6.43 (1.55,11.54)	1.35 (-4.38,7.44)	FAM120AOS
rs12110721	2.51 (-2.04,7.27)	-1.16 (-5.85,3.76)	1.05 (-4.10,6.47)	0.11 (-5.71,6.30)	5.68 (-1.94,13.89)	GFRAL
rs12140153	6.11 (0.07,12.51)	6.64 (0.15,13.55)	0.50 (-6.03,7.47)	5.08 (-2.59,13.36)	2.12 (-7.11,12.27)	INADL
rs12674871	-1.30 (-5.38,2.95)	1.29 (-3.20,5.98)	1.21 (-3.60,6.26)	6.55 (0.83,12.61)	3.73 (-3.22,11.19)	MSRA
rs13107325	-0.65 (-6.71,5.81)	3.10 (-3.63,10.29)	2.04 (-5.13,9.75)	3.18 (-5.09,12.18)	1.51 (-8.56,12.69)	SLC39A8
rs1321434	0.20 (-3.13,3.65)	-0.80 (-4.33,2.86)	-0.51 (-4.30,3.44)	0.05 (-4.28,4.58)	-1.58 (-6.86,4.01)	BMP2
rs1452991	-0.41 (-3.78,3.09)	1.65 (-2.03,5.48)	-0.38 (-4.26,3.65)	1.30 (-3.17,5.98)	0.93 (-4.57,6.75)	NMBR
rs1532127	-0.01 (-3.85,3.97)	2.27 (-1.92,6.63)	0.99 (-3.45,5.64)	2.32 (-2.78,7.68)	2.83 (-3.50,9.57)	ZC3H4
rs1576655	3.00 (-0.53,6.64)	3.48 (-0.31,7.42)	2.19 (-1.83,6.38)	2.88 (-1.69,7.67)	-2.83 (-8.18,2.84)	RBM26
rs16120	-2.21 (-5.40,1.08)	-1.35 (-4.79,2.21)	-0.82 (-4.54,3.03)	-1.11 (-5.34,3.31)	0.39 (-4.97,6.05)	NPY
rs17637472	0.07 (-3.25,3.51)	-1.54 (-5.04,2.09)	-1.05 (-4.83,2.88)	-2.23 (-6.47,2.20)	-1.60 (-6.91,4.00)	RP11-81K2.1
rs1772143	-2.59 (-5.84,0.77)	-2.86 (-6.34,0.74)	-4.07 (-7.76,-0.23)	-0.51 (-4.88,4.06)	-0.49 (-5.97,5.30)	PM20D1
rs1775255	1.88 (-1.45,5.33)	0.73 (-2.80,4.38)	1.46 (-2.36,5.44)	0.74 (-3.59,5.27)	2.93 (-2.60,8.77)	PKHD1
rs2012697	0.77 (-2.57,4.23)	0.34 (-3.23,4.03)	-0.63 (-4.43,3.32)	1.47 (-2.94,6.09)	0.85 (-4.64,6.65)	NEGR1
rs2143975	2.68 (-0.75,6.23)	1.47 (-2.16,5.23)	2.03 (-1.89,6.10)	1.34 (-3.10,5.99)	2.33 (-3.31,8.31)	AKAP6
rs2240071	1.46 (-2.42,5.48)	2.75 (-1.45,7.12)	1.05 (-3.38,5.69)	3.03 (-2.10,8.43)	1.97 (-4.37,8.74)	TRIM31
rs2250081	0.22 (-3.41,3.99)	-2.24 (-6.03,1.71)	-0.91 (-5.04,3.42)	-2.24 (-6.85,2.59)	-1.91 (-7.62,4.15)	EXOC7
rs25842	2.60 (-1.02,6.36)	2.93 (-0.97,6.97)	3.30 (-0.89,7.67)	2.84 (-1.89,7.80)	4.76 (-1.22,11.10)	MAST4
rs2693560	-0.83 (-4.24,2.69)	1.36 (-2.37,5.23)	0.78 (-3.19,4.92)	2.65 (-1.96,7.47)	-1.92 (-7.33,3.81)	VGLL2
rs2862874	1.43 (-2.01,5.00)	0.92 (-2.74,4.72)	0.47 (-3.43,4.54)	0.33 (-4.10,4.96)	-1.20 (-6.65,4.57)	FANCL
rs2979139	-0.40 (-3.67,2.98)	0.87 (-2.69,4.56)	-0.15 (-3.93,3.78)	1.51 (-2.86,6.07)	0.80 (-4.59,6.50)	SGK223
rs3212519	-4.28 (-10.63,2.51)	-3.14 (-10.00,4.25)	-3.79 (-11.14,4.17)	1.95 (-6.89,11.63)	3.89 (-7.40,16.55)	ITGA2
rs34722008	-2.91 (-6.32,0.63)	-1.49 (-5.20,2.36)	-1.91 (-5.88,2.22)	-2.89 (-7.33,1.76)	0.26 (-5.44,6.29)	AC021860.1
rs3764516	4.77 (0.65,9.05)	3.56 (-0.80,8.10)	2.84 (-1.81,7.71)	2.42 (-2.85,7.97)	-0.01 (-6.43,6.86)	RAB27B
rs3784710	2.50 (-1.58,6.74)	-0.37 (-4.62,4.06)	-0.90 (-5.45,3.86)	0.18 (-5.04,5.67)	0.66 (-5.83,7.59)	MAP2K5
rs3817334	-1.42 (-4.76,2.04)	-1.14 (-4.73,2.58)	-0.32 (-4.21,3.72)	2.97 (-1.58,7.73)	0.60 (-4.94,6.47)	MTCH2
rs41310284	-5.13 (-10.43,0.48)	-1.97 (-7.81,4.25)	1.09 (-5.42,8.04)	-1.82 (-9.05,5.99)	2.62 (-6.73,12.91)	PAX2
rs4650277	2.70 (-0.66,6.17)	2.12 (-1.45,5.83)	1.93 (-1.92,5.93)	2.19 (-2.19,6.77)	2.68 (-2.76,8.43)	TNNI3K
rs4650277	2.70 (-0.66,6.17)	2.12 (-1.45,5.83)	1.93 (-1.92,5.93)	2.19 (-2.19,6.77)	2.68 (-2.76,8.43)	FPGT-TNNI3K
rs4958361	3.51 (0.11,7.03)	3.75 (0.10,7.54)	3.94 (0.01,8.03)	2.73 (-1.67,7.33)	-1.86 (-7.09,3.65)	MFAP3
rs539515	7.11 (2.87,11.53)	6.38 (1.86,11.11)	9.26 (4.27,14.49)	6.25 (0.73,12.07)	-1.73 (-8.16,5.14)	SEC16B
rs55654862	5.48 (1.53,9.58)	-0.38 (-4.37,3.79)	1.69 (-2.70,6.28)	-1.20 (-6.03,3.89)	1.38 (-4.84,8.01)	AP3B1
rs56094641	6.78 (3.19,10.49)	8.66 (4.75,12.71)	8.63 (4.43,13.00)	9.72 (4.90,14.76)	2.41 (-3.17,8.31)	FTO
rs61978655	16.53 (7.26,26.60)	14.13 (4.43,24.73)	12.96 (2.71,24.23)	10.72 (-0.58,23.31)	0.34 (-12.13,14.58)	PRKD1
rs62405422	5.16 (0.70,9.82)	4.91 (0.14,9.91)	3.18 (-1.87,8.48)	8.60 (2.55,15.00)	1.43 (-5.58,8.95)	TFAP2B
rs663129	4.97 (0.85,9.26)	6.91 (2.43,11.60)	7.95 (3.09,13.04)	11.06 (5.39,17.02)	8.43 (1.47,15.87)	MC4R
rs6749422	3.15 (-0.21,6.63)	3.57 (-0.05,7.32)	4.16 (0.23,8.23)	3.04 (-1.38,7.65)	2.93 (-2.51,8.68)	ADCY3
rs7132908	4.57 (1.00,8.27)	5.19 (1.34,9.18)	4.85 (0.73,9.14)	5.89 (1.17,10.84)	5.01 (-0.85,11.22)	FAIM2
rs7159126	2.98 (-0.69,6.80)	2.79 (-1.14,6.87)	1.76 (-2.41,6.11)	3.39 (-1.42,8.43)	2.05 (-3.86,8.32)	BTBD7
rs7190603	6.56 (1.59,11.77)	2.01 (-3.09,7.38)	-0.61 (-5.91,4.99)	-0.28 (-6.31,6.15)	-0.59 (-8.18,7.63)	GPRC5B
rs7239114	1.62 (-1.81,5.16)	-0.10 (-3.71,3.65)	1.63 (-2.32,5.75)	0.05 (-4.39,4.69)	-0.74 (-6.21,5.04)	ZBTB7C
rs7306710	1.22 (-2.27,4.82)	-0.04 (-3.74,3.79)	2.90 (-1.18,7.16)	-0.49 (-4.97,4.20)	-0.21 (-5.78,5.69)	HMGA2
rs7316962	0.68 (-2.65,4.12)	-1.26 (-4.76,2.37)	-1.98 (-5.73,1.91)	-4.15 (-8.32,0.21)	-2.73 (-7.94,2.78)	FLT3
rs73898513	4.59 (-0.67,10.12)	7.26 (1.50,13.34)	4.90 (-1.12,11.27)	6.49 (-0.44,13.90)	5.13 (-3.45,14.47)	MACROD2
rs7550711	-1.24 (-11.00,9.58)	1.54 (-9.24,13.61)	8.91 (-3.52,22.94)	3.76 (-9.74,19.27)	2.94 (-13.72,22.81)	GPR61
rs75577466	0.01 (-4.46,4.69)	3.85 (-1.12,9.06)	1.53 (-3.67,7.01)	2.38 (-3.57,8.70)	0.88 (-6.38,8.70)	ZSWIM6
rs77165542	14.55 (3.25,27.08)	5.93 (-5.22,18.39)	9.61 (-2.63,23.40)	8.08 (-5.41,23.49)	11.05 (-6.24,31.52)	FAM150B
rs7796922	3.13 (-2.62,9.23)	2.48 (-3.64,8.99)	-2.66 (-8.90,4.01)	1.24 (-6.06,9.11)	-1.08 (-9.81,8.50)	BBS9
rs78444298	4.61 (-9.22,20.55)	4.18 (-10.38,21.12)	5.44 (-10.12,23.68)	-4.83 (-20.65,14.15)	-4.47 (-23.85,19.84)	EDEM3
rs7978659	1.21 (-2.44,4.99)	1.99 (-1.94,6.09)	2.54 (-1.71,6.98)	0.61 (-4.10,5.56)	2.87 (-3.18,9.30)	LMBR1L
rs9568868	9.04 (3.80,14.54)	8.45 (2.86,14.34)	7.93 (1.96,14.25)	8.13 (1.34,15.37)	5.65 (-2.66,14.66)	OLFM4
rs9880272	-2.12 (-5.86,1.77)	-0.83 (-4.89,3.40)	0.57 (-3.86,5.19)	-1.14 (-6.08,4.06)	-3.84 (-9.78,2.48)	CADM2

## Sheet: MalAdultTotFatDiff_SNP
Supplemental File 4: Table 4, male adult SNP effects on male total fat mass
SNP	Age9	Age13	Age15	Age18	Age25	Closest gene
rs10131761	0.38 (-3.73,4.65)	-0.91 (-5.25,3.63)	-0.41 (-5.11,4.51)	-1.42 (-6.67,4.12)	-0.29 (-6.98,6.88)	FBXO33
rs10132280	1.41 (-2.24,5.18)	0.20 (-3.66,4.21)	-0.24 (-4.37,4.06)	-0.08 (-4.77,4.84)	1.38 (-4.62,7.76)	STXBP6
rs10236214	1.79 (-1.78,5.48)	-0.69 (-4.42,3.18)	0.37 (-3.69,4.59)	0.71 (-3.92,5.57)	3.35 (-2.60,9.67)	KCNH2
rs10423928	-0.51 (-4.57,3.74)	-0.87 (-5.20,3.67)	-1.55 (-6.19,3.31)	-1.71 (-6.97,3.85)	1.90 (-4.89,9.17)	GIPR
rs10824218	2.57 (-0.87,6.14)	2.21 (-1.47,6.02)	0.66 (-3.23,4.71)	0.70 (-3.71,5.32)	2.10 (-3.48,8.00)	ADK
rs10883026	-1.48 (-4.75,1.91)	0.02 (-3.54,3.70)	-1.13 (-4.91,2.79)	-0.87 (-5.18,3.62)	-1.64 (-6.96,3.98)	CRTAC1
rs10898317	1.35 (-2.15,4.97)	-0.14 (-3.85,3.72)	-3.02 (-6.88,1.00)	1.90 (-2.71,6.73)	0.34 (-5.25,6.26)	DLG2
rs10935143	-1.85 (-5.05,1.46)	-3.36 (-6.73,0.15)	-1.99 (-5.67,1.83)	-0.09 (-4.34,4.35)	2.66 (-2.74,8.37)	EPHB1
rs10938398	3.98 (0.52,7.57)	5.49 (1.72,9.40)	3.40 (-0.57,7.52)	4.99 (0.41,9.77)	1.79 (-3.77,7.67)	GNPDA2
rs11079849	0.72 (-2.89,4.47)	2.82 (-1.13,6.93)	4.18 (-0.12,8.66)	2.04 (-2.76,7.07)	-2.12 (-7.82,3.93)	IGF2BP1
rs11150745	0.38 (-3.15,4.04)	2.27 (-1.58,6.27)	2.62 (-1.53,6.95)	0.53 (-4.08,5.37)	0.48 (-5.25,6.56)	RPTOR
rs11208779	-2.69 (-5.89,0.61)	-2.79 (-6.21,0.76)	-0.92 (-4.66,2.96)	0.75 (-3.57,5.26)	-1.91 (-7.16,3.64)	PDE4B
rs11619722	2.95 (-0.78,6.81)	2.02 (-1.94,6.14)	2.33 (-1.93,6.79)	2.93 (-1.93,8.03)	3.76 (-2.26,10.15)	GTF3A
rs11631651	2.89 (-3.54,9.74)	0.68 (-6.03,7.86)	2.61 (-4.73,10.51)	-2.10 (-9.96,6.45)	2.94 (-7.12,14.09)	HCN4
rs1167311	-0.97 (-4.49,2.68)	-0.14 (-3.94,3.82)	-0.94 (-5.01,3.30)	-1.35 (-5.96,3.48)	-1.62 (-7.31,4.41)	AGBL4
rs11708540	0.15 (-4.20,4.70)	-0.27 (-4.91,4.60)	-0.49 (-5.45,4.73)	0.00 (-5.69,6.03)	0.89 (-6.15,8.47)	FOXP1
rs117597828	0.13 (-3.88,4.31)	-0.31 (-4.60,4.17)	-1.08 (-5.67,3.73)	-1.72 (-6.91,3.77)	2.45 (-4.36,9.74)	PAX2
rs11780420	0.97 (-2.39,4.45)	4.01 (0.30,7.87)	1.77 (-2.12,5.82)	1.88 (-2.55,6.50)	0.53 (-4.93,6.31)	BLK
rs12140153	6.11 (0.07,12.51)	6.64 (0.15,13.55)	0.50 (-6.03,7.47)	5.08 (-2.59,13.36)	2.12 (-7.11,12.27)	INADL
rs12149660	-4.25 (-9.27,1.05)	-4.41 (-9.78,1.27)	-4.03 (-9.83,2.14)	-0.09 (-6.90,7.22)	-3.17 (-11.40,5.82)	AARS
rs1222216	-0.23 (-4.12,3.82)	0.37 (-3.83,4.75)	1.46 (-3.09,6.23)	-0.90 (-5.96,4.43)	-1.31 (-7.59,5.41)	ARL14EP
rs12538826	-3.04 (-8.10,2.29)	-0.78 (-6.32,5.09)	-2.96 (-8.79,3.23)	-5.76 (-12.17,1.11)	4.98 (-3.79,14.55)	PTCD1
rs12666574	4.62 (0.95,8.42)	3.39 (-0.49,7.41)	2.70 (-1.44,7.01)	2.39 (-2.30,7.31)	0.86 (-4.91,6.97)	KIAA0087
rs12798028	-1.21 (-4.56,2.25)	-0.85 (-4.45,2.88)	-0.02 (-3.91,4.02)	3.11 (-1.44,7.88)	0.51 (-5.03,6.37)	NDUFS3
rs1284373	3.33 (-0.99,7.83)	2.98 (-1.63,7.80)	4.02 (-1.00,9.29)	0.14 (-5.35,5.95)	2.21 (-4.69,9.61)	HPCA
rs12923231	0.95 (-2.39,4.41)	-1.53 (-5.02,2.08)	-1.08 (-4.84,2.82)	2.36 (-2.04,6.96)	3.66 (-1.84,9.47)	NFAT5
rs12941009	-0.80 (-4.15,2.66)	0.61 (-3.03,4.39)	-3.66 (-7.41,0.24)	-3.08 (-7.36,1.40)	-0.07 (-5.56,5.74)	MRM1
rs1296328	-0.27 (-3.63,3.20)	2.66 (-1.03,6.49)	2.88 (-1.10,7.01)	5.24 (0.62,10.08)	4.89 (-0.85,10.96)	PCDH18
rs13066686	-0.16 (-3.57,3.36)	-0.35 (-3.99,3.42)	1.86 (-2.13,6.02)	1.07 (-3.45,5.79)	0.62 (-5.03,6.61)	NSUN3
rs13107325	-0.65 (-6.71,5.81)	3.10 (-3.63,10.29)	2.04 (-5.13,9.75)	3.18 (-5.09,12.18)	1.51 (-8.56,12.69)	SLC39A8
rs1320903	5.82 (2.05,9.73)	3.43 (-0.53,7.54)	3.06 (-1.17,7.48)	5.35 (0.42,10.52)	3.56 (-2.53,10.02)	CPNE4
rs13405033	4.63 (-0.11,9.60)	2.29 (-2.68,7.51)	3.77 (-1.66,9.50)	-0.22 (-6.18,6.12)	1.52 (-5.94,9.56)	PAX8
rs1412239	0.66 (-2.87,4.32)	1.78 (-2.04,5.76)	0.60 (-3.46,4.83)	0.94 (-3.68,5.78)	1.81 (-4.04,8.01)	LINGO2
rs1451077	2.57 (-0.90,6.16)	2.84 (-0.90,6.71)	4.16 (0.09,8.39)	2.47 (-2.08,7.24)	1.11 (-4.52,7.07)	ACVR2A
rs1459843	0.46 (-2.99,4.03)	-0.73 (-4.38,3.07)	-1.47 (-5.37,2.59)	-1.88 (-6.29,2.75)	-2.18 (-7.67,3.64)	CAST
rs147730268	-6.46 (-12.30,-0.24)	-3.23 (-9.70,3.70)	-4.88 (-11.68,2.44)	-3.14 (-10.92,5.33)	-3.25 (-12.97,7.55)	KNTC1
rs1529897	2.17 (-1.25,5.71)	2.50 (-1.18,6.31)	2.60 (-1.37,6.72)	2.14 (-2.34,6.83)	2.85 (-2.74,8.76)	ADCY3
rs1568488	-0.49 (-3.87,3.01)	1.23 (-2.46,5.05)	0.99 (-2.94,5.09)	0.52 (-3.93,5.18)	0.07 (-5.46,5.94)	ARHGEF26
rs1652376	1.29 (-2.11,4.81)	0.48 (-3.14,4.22)	1.67 (-2.25,5.75)	-0.34 (-4.71,4.22)	3.56 (-2.05,9.49)	NPC1
rs17024258	-1.09 (-10.91,9.82)	2.44 (-8.51,14.70)	9.70 (-2.89,23.93)	4.73 (-9.01,20.55)	2.01 (-14.79,22.13)	GNAT2
rs17145600	1.71 (-8.44,13.00)	-4.31 (-14.42,7.00)	-0.73 (-11.95,11.91)	-5.71 (-17.62,7.94)	6.94 (-9.70,26.64)	GTF2IRD1
rs17421586	3.21 (-0.37,6.93)	2.67 (-1.15,6.64)	0.33 (-3.69,4.51)	1.83 (-2.81,6.68)	-0.53 (-6.20,5.48)	TNRC6B
rs1812736	1.51 (-3.01,6.25)	3.70 (-1.24,8.90)	3.63 (-1.68,9.23)	2.25 (-3.71,8.58)	0.54 (-6.67,8.30)	HNF4G
rs1861410	-0.73 (-3.98,2.63)	-1.16 (-4.61,2.43)	-0.37 (-4.11,3.51)	1.00 (-3.29,5.48)	-1.57 (-6.81,3.95)	FANCL
rs1887197	1.87 (-1.64,5.51)	2.80 (-1.00,6.75)	3.15 (-0.94,7.41)	2.57 (-2.05,7.41)	1.33 (-4.42,7.41)	PRIMA1
rs1990573	3.14 (-0.61,7.02)	1.06 (-2.87,5.15)	2.61 (-1.67,7.07)	1.39 (-3.39,6.41)	-0.49 (-6.35,5.73)	RP11-297M9.1
rs2125232	0.62 (-2.95,4.31)	1.74 (-2.11,5.75)	-1.56 (-5.57,2.61)	-2.18 (-6.70,2.56)	-2.26 (-7.82,3.64)	AKT3
rs2143975	2.68 (-0.75,6.23)	1.47 (-2.16,5.23)	2.03 (-1.89,6.10)	1.34 (-3.10,5.99)	2.33 (-3.31,8.31)	AKAP6
rs217669	-0.44 (-4.09,3.36)	-0.61 (-4.52,3.46)	2.16 (-2.16,6.67)	1.47 (-3.40,6.60)	-0.39 (-6.35,5.96)	SYT16
rs2181375	-3.20 (-6.48,0.19)	-2.45 (-5.99,1.22)	-3.55 (-7.31,0.37)	-5.97 (-10.15,-1.60)	-4.99 (-10.28,0.62)	PTBP2
rs2238435	5.11 (1.49,8.85)	2.33 (-1.45,6.24)	4.41 (0.27,8.73)	2.66 (-1.98,7.51)	-0.01 (-5.61,5.92)	ADCY9
rs2260051	0.49 (-2.93,4.03)	0.90 (-2.78,4.72)	0.66 (-3.28,4.77)	2.66 (-1.91,7.44)	-2.27 (-7.66,3.43)	PRRC2A
rs2307111	4.65 (1.11,8.31)	3.40 (-0.35,7.30)	6.58 (2.41,10.91)	5.19 (0.50,10.09)	4.70 (-1.09,10.82)	POC5
rs2336558	2.34 (-1.12,5.92)	2.32 (-1.38,6.17)	-0.17 (-4.06,3.88)	1.20 (-3.28,5.90)	-1.16 (-6.71,4.73)	TMEM110
rs2526389	-2.77 (-6.10,0.68)	-1.96 (-5.55,1.77)	-2.27 (-6.11,1.72)	-2.43 (-6.75,2.09)	3.74 (-1.98,9.79)	SEMA3F
rs2537860	1.52 (-1.91,5.07)	3.28 (-0.45,7.16)	2.91 (-1.10,7.08)	4.62 (-0.01,9.46)	3.82 (-1.84,9.80)	KIT
rs2591496	-2.36 (-6.08,1.51)	-1.51 (-5.54,2.68)	-2.13 (-6.43,2.37)	-0.43 (-5.37,4.77)	-2.59 (-8.55,3.76)	RANBP17
rs27741	2.94 (-0.56,6.57)	2.67 (-1.06,6.55)	4.22 (0.15,8.47)	2.73 (-1.83,7.51)	-0.58 (-5.99,5.14)	CLN3
rs2918217	-0.22 (-4.97,4.77)	1.54 (-3.63,6.99)	1.95 (-3.63,7.85)	0.76 (-5.48,7.41)	-5.46 (-12.75,2.44)	LSAMP
rs34052145	-0.35 (-3.79,3.22)	1.57 (-2.20,5.48)	0.46 (-3.53,4.61)	0.72 (-3.81,5.45)	2.17 (-3.49,8.16)	POU3F1
rs34517439	-0.49 (-5.45,4.74)	-1.51 (-6.76,4.04)	-1.55 (-7.19,4.43)	0.43 (-6.17,7.50)	4.97 (-3.63,14.34)	DNAJB4
rs34714518	1.57 (-3.34,6.73)	3.59 (-1.76,9.23)	4.26 (-1.51,10.36)	1.57 (-4.77,8.34)	0.16 (-7.74,8.74)	PARK2
rs3552	0.17 (-3.16,3.62)	2.47 (-1.19,6.25)	-1.55 (-5.32,2.36)	1.66 (-2.77,6.29)	0.72 (-4.75,6.49)	AAK1
rs35732620	0.39 (-3.01,3.92)	0.09 (-3.55,3.86)	0.38 (-3.54,4.46)	-0.26 (-4.68,4.35)	-1.63 (-6.99,4.04)	KCNB2
rs3750310	-0.43 (-3.72,2.98)	2.25 (-1.37,6.00)	1.50 (-2.37,5.51)	2.10 (-2.31,6.71)	2.64 (-2.86,8.45)	MSRA
rs3762444	0.80 (-2.56,4.29)	1.58 (-2.05,5.36)	-1.06 (-4.86,2.89)	-1.05 (-5.35,3.45)	-0.93 (-6.30,4.75)	PLCH2
rs3798519	5.14 (0.68,9.80)	4.84 (0.07,9.83)	3.04 (-1.99,8.34)	8.53 (2.48,14.94)	1.46 (-5.55,8.99)	TFAP2B
rs3810291	0.22 (-3.63,4.24)	2.63 (-1.58,7.02)	1.10 (-3.36,5.77)	2.87 (-2.28,8.28)	3.06 (-3.30,9.83)	ZC3H4
rs3923783	2.46 (-1.82,6.93)	0.15 (-4.34,4.85)	0.37 (-4.46,5.45)	2.83 (-2.80,8.78)	2.16 (-4.71,9.53)	RTN4RL1
rs396354	3.66 (-0.09,7.54)	3.55 (-0.45,7.72)	1.40 (-2.81,5.79)	1.92 (-2.87,6.95)	0.11 (-5.77,6.37)	CHMP3
rs4477562	9.32 (4.07,14.84)	8.41 (2.83,14.29)	7.96 (2.00,14.28)	8.03 (1.27,15.25)	5.65 (-2.64,14.64)	OLFM4
rs4755726	0.89 (-2.64,4.55)	-0.95 (-4.65,2.91)	-1.46 (-5.43,2.68)	2.05 (-2.60,6.92)	1.29 (-4.48,7.40)	HSD17B12
rs4759228	3.97 (0.02,8.08)	3.45 (-0.77,7.85)	2.45 (-2.03,7.14)	3.14 (-2.02,8.56)	-1.50 (-7.56,4.97)	PA2G4
rs4840941	-1.37 (-4.62,1.98)	-0.23 (-3.76,3.43)	-1.41 (-5.15,2.48)	0.53 (-3.79,5.04)	-1.15 (-6.44,4.44)	SGK223
rs4898556	1.45 (-1.88,4.89)	2.53 (-1.07,6.26)	0.27 (-3.51,4.21)	0.28 (-4.05,4.80)	-0.53 (-5.90,5.15)	MDGA2
rs4962671	-0.66 (-4.09,2.89)	-2.15 (-5.76,1.60)	-0.64 (-4.56,3.45)	-3.92 (-8.23,0.59)	-4.07 (-9.44,1.62)	LHPP
rs543874	7.02 (2.79,11.43)	6.33 (1.82,11.05)	9.15 (4.17,14.37)	6.15 (0.64,11.96)	-1.82 (-8.24,5.04)	SEC16B
rs55726687	0.73 (-3.40,5.04)	3.41 (-1.13,8.16)	3.62 (-1.26,8.74)	4.46 (-1.10,10.33)	3.14 (-3.78,10.55)	WNK1
rs55742087	5.53 (0.93,10.33)	8.11 (3.08,13.38)	6.03 (0.72,11.62)	7.79 (1.65,14.30)	6.02 (-1.51,14.12)	DGKG
rs55782528	0.52 (-3.01,4.18)	-0.43 (-4.17,3.46)	1.03 (-3.05,5.28)	-3.29 (-7.72,1.37)	-2.55 (-8.11,3.35)	CADM2
rs57488047	1.47 (-1.95,5.01)	0.04 (-3.56,3.79)	-0.43 (-4.29,3.58)	1.67 (-2.79,6.34)	1.09 (-4.44,6.94)	RASGRF1
rs58243949	5.44 (1.18,9.88)	4.17 (-0.33,8.88)	2.88 (-1.91,7.90)	3.27 (-2.20,9.05)	1.06 (-5.61,8.20)	RAB27B
rs6054427	0.31 (-3.20,3.95)	-1.41 (-5.10,2.41)	0.60 (-3.45,4.81)	-3.81 (-8.22,0.81)	-4.17 (-9.63,1.61)	BMP2
rs6096886	1.17 (-3.04,5.55)	0.07 (-4.38,4.73)	-2.03 (-6.72,2.90)	0.45 (-5.02,6.23)	4.58 (-2.54,12.22)	ZFP64
rs61765650	1.60 (-2.62,6.01)	0.90 (-3.59,5.59)	0.72 (-4.09,5.78)	2.68 (-2.88,8.57)	1.38 (-5.51,8.78)	NEGR1
rs61789562	-0.94 (-6.24,4.65)	0.87 (-4.89,6.98)	0.66 (-5.49,7.22)	-0.91 (-7.76,6.44)	-2.69 (-10.95,6.34)	MSL2
rs61813324	-0.27 (-5.78,5.55)	0.21 (-5.73,6.53)	0.23 (-6.12,7.00)	1.56 (-5.66,9.34)	2.40 (-6.60,12.26)	MEX3A
rs61954177	0.62 (-2.85,4.21)	-0.79 (-4.46,3.02)	-0.45 (-4.39,3.67)	2.47 (-2.13,7.28)	0.92 (-4.69,6.85)	AL133318.1
rs61992671	4.33 (-0.08,8.93)	1.51 (-3.10,6.35)	2.25 (-2.71,7.47)	3.77 (-1.96,9.83)	8.38 (1.10,16.19)	AL117190.3
rs62048402	6.73 (3.15,10.44)	8.59 (4.68,12.64)	8.46 (4.26,12.82)	9.57 (4.76,14.61)	2.42 (-3.16,8.33)	FTO
rs62457529	-0.87 (-6.10,4.64)	-0.05 (-5.70,5.93)	0.83 (-5.29,7.34)	-2.86 (-9.52,4.30)	2.33 (-6.47,11.95)	PDE1C
rs6265	2.05 (-2.09,6.35)	1.82 (-2.60,6.43)	0.53 (-4.15,5.45)	0.98 (-4.35,6.61)	2.14 (-4.57,9.31)	BDNF
rs6436661	0.55 (-5.37,6.84)	-1.49 (-7.70,5.13)	4.34 (-2.69,11.88)	3.04 (-4.91,11.64)	3.84 (-6.00,14.71)	COL4A3
rs6490030	0.66 (-2.85,4.29)	2.24 (-1.58,6.21)	1.58 (-2.49,5.83)	1.03 (-3.56,5.84)	-0.15 (-5.79,5.83)	MED13L
rs6753397	0.32 (-3.39,4.17)	2.65 (-1.41,6.87)	2.37 (-1.98,6.92)	1.03 (-3.85,6.17)	3.06 (-3.11,9.63)	POU3F3
rs6962280	0.20 (-3.10,3.61)	1.52 (-2.06,5.22)	1.59 (-2.25,5.59)	2.28 (-2.10,6.86)	-1.88 (-7.08,3.61)	ZMIZ2
rs7132908	4.57 (1.00,8.27)	5.19 (1.34,9.18)	4.85 (0.73,9.14)	5.89 (1.17,10.84)	5.01 (-0.85,11.22)	FAIM2
rs7232171	-0.40 (-3.70,3.00)	0.69 (-2.88,4.39)	0.41 (-3.42,4.39)	2.48 (-1.97,7.13)	0.33 (-5.09,6.06)	ASXL3
rs7240682	4.83 (0.64,9.20)	6.35 (1.81,11.09)	7.74 (2.81,12.91)	10.08 (4.37,16.10)	8.46 (1.39,16.02)	MC4R
rs72674843	4.23 (0.23,8.38)	2.74 (-1.47,7.13)	3.64 (-0.92,8.41)	1.57 (-3.50,6.91)	0.92 (-5.38,7.65)	KIAA1429
rs72867447	-0.25 (-3.67,3.28)	-0.27 (-3.92,3.53)	0.03 (-3.90,4.12)	-0.01 (-4.47,4.66)	-1.14 (-6.58,4.61)	ARNTL
rs7308188	4.70 (0.79,8.76)	5.85 (1.61,10.26)	5.29 (0.76,10.02)	7.72 (2.47,13.24)	6.95 (0.51,13.79)	C12orf42
rs73875019	3.31 (-1.91,8.80)	5.58 (-0.13,11.60)	9.14 (2.81,15.85)	3.04 (-3.73,10.28)	-0.44 (-8.50,8.34)	CPNE4
rs74621225	3.74 (-1.50,9.25)	2.76 (-2.79,8.62)	6.50 (0.34,13.03)	3.68 (-3.10,10.94)	3.60 (-4.68,12.59)	MMS22L
rs7581907	1.61 (-3.47,6.95)	1.26 (-4.16,6.98)	2.81 (-3.07,9.06)	0.99 (-5.61,8.04)	1.46 (-6.75,10.38)	PARD3B
rs7619139	3.05 (-0.38,6.60)	3.24 (-0.44,7.06)	2.64 (-1.30,6.74)	5.37 (0.77,10.18)	3.70 (-1.91,9.63)	RARB
rs76895963	6.74 (-7.74,23.50)	16.63 (-0.30,36.44)	1.35 (-14.56,20.23)	13.03 (-6.64,36.84)	-13.08 (-31.73,10.68)	CCND2
rs7703782	0.31 (-4.51,5.37)	1.42 (-3.81,6.93)	1.86 (-3.77,7.82)	-0.53 (-6.75,6.10)	-2.31 (-9.88,5.89)	MEF2C
rs7827210	-1.68 (-5.04,1.79)	-3.61 (-7.13,0.05)	-4.61 (-8.35,-0.71)	0.18 (-4.27,4.84)	2.25 (-3.40,8.24)	PURG
rs7940691	2.25 (-1.25,5.88)	2.86 (-0.91,6.78)	4.48 (0.36,8.77)	3.10 (-1.54,7.97)	0.45 (-5.20,6.43)	EFEMP2
rs7983454	-2.55 (-5.77,0.78)	-1.22 (-4.72,2.41)	0.89 (-2.94,4.87)	0.20 (-4.11,4.70)	2.47 (-3.03,8.29)	ARHGEF7
rs800526	0.56 (-3.37,4.65)	-1.62 (-5.73,2.67)	-0.32 (-4.78,4.34)	-2.01 (-6.97,3.22)	-0.24 (-6.49,6.43)	TRPS1
rs8008772	1.14 (-2.78,5.20)	1.22 (-2.98,5.60)	-0.32 (-4.76,4.32)	-1.66 (-6.65,3.60)	-1.58 (-7.83,5.09)	GALC
rs8008910	0.59 (-3.45,4.80)	-0.60 (-4.87,3.86)	0.02 (-4.60,4.87)	-0.37 (-5.59,5.14)	-3.61 (-10.00,3.23)	NRXN3
rs8054079	6.24 (1.25,11.47)	1.12 (-3.96,6.48)	-1.41 (-6.70,4.18)	-0.35 (-6.42,6.11)	-0.06 (-7.72,8.23)	GPR139
rs8112818	0.03 (-3.36,3.53)	0.87 (-2.78,4.67)	-0.07 (-3.96,3.98)	0.70 (-3.75,5.35)	-3.29 (-8.59,2.31)	CRTC1
rs8192675	-0.02 (-3.58,3.68)	0.62 (-3.22,4.62)	-0.48 (-4.57,3.78)	1.41 (-3.32,6.37)	-0.05 (-5.92,6.19)	SLC2A2
rs894000	2.71 (-0.87,6.41)	1.05 (-2.72,4.96)	-0.69 (-4.67,3.47)	2.56 (-2.12,7.46)	2.95 (-2.89,9.14)	MAP6D1
rs9277992	2.04 (-2.29,6.57)	0.42 (-4.15,5.21)	1.43 (-3.54,6.65)	4.38 (-1.40,10.50)	5.57 (-1.68,13.35)	DAXX
rs9317002	-0.56 (-3.88,2.87)	0.75 (-2.86,4.49)	0.61 (-3.26,4.64)	-0.44 (-4.80,4.12)	-3.20 (-8.43,2.33)	PCDH17
rs9320823	-1.29 (-4.60,2.14)	2.22 (-1.45,6.03)	2.16 (-1.80,6.28)	0.25 (-4.17,4.87)	1.02 (-4.55,6.91)	MMS22L
rs9329197	-0.09 (-3.60,3.54)	-0.52 (-4.26,3.36)	1.14 (-2.93,5.39)	-1.09 (-5.59,3.63)	2.95 (-2.87,9.13)	TNKS
rs935166	-2.40 (-5.67,0.97)	-0.49 (-4.05,3.21)	0.08 (-3.76,4.07)	0.27 (-4.10,4.84)	3.18 (-2.33,9.00)	KCNK3
rs9379829	3.59 (-0.61,7.97)	3.60 (-0.90,8.30)	3.95 (-0.91,9.05)	3.00 (-2.47,8.78)	-0.06 (-6.71,7.05)	HIST1H2BD
rs9469899	0.88 (-2.58,4.47)	0.16 (-3.53,3.99)	-2.57 (-6.43,1.44)	-0.06 (-4.56,4.65)	-1.66 (-7.15,4.16)	UHRF1BP1
rs9471333	-1.08 (-4.37,2.32)	1.00 (-2.60,4.73)	0.19 (-3.66,4.18)	0.36 (-4.02,4.93)	3.77 (-1.86,9.73)	LRFN2
rs9478671	-3.66 (-7.48,0.32)	-3.54 (-7.65,0.74)	-4.30 (-8.68,0.29)	-1.75 (-6.87,3.65)	-4.79 (-10.98,1.84)	NOX3
rs9522279	0.18 (-3.16,3.64)	0.52 (-3.07,4.24)	0.16 (-3.67,4.15)	0.25 (-4.11,4.82)	2.71 (-2.86,8.60)	RP11-65D24.2
rs9788550	-2.79 (-6.47,1.04)	-3.66 (-7.57,0.41)	-1.64 (-5.92,2.84)	-2.06 (-6.93,3.06)	0.38 (-5.85,7.03)	PRKD1
rs984225	1.21 (-2.15,4.70)	-0.38 (-3.93,3.31)	0.64 (-3.21,4.65)	1.32 (-3.08,5.93)	0.34 (-5.14,6.14)	TBX15
rs9861443	3.24 (-0.61,7.24)	-0.28 (-4.27,3.87)	-1.03 (-5.27,3.40)	0.60 (-4.31,5.76)	-4.65 (-10.44,1.51)	CGGBP1
rs9901404	0.70 (-4.04,5.67)	2.54 (-2.55,7.91)	2.37 (-3.05,8.10)	1.87 (-4.22,8.35)	-1.08 (-8.35,6.76)	MAP2K3
rs9977825	-0.63 (-4.06,2.92)	-2.33 (-5.93,1.42)	-0.50 (-4.45,3.61)	-1.72 (-6.14,2.91)	-0.38 (-5.89,5.46)	ADARB1

## Sheet: FemchildLeanDiff_SNP
Supplemental File 4: Table 5, female child SNP effects on female total lean mass
SNP	Age9	Age13	Age15	Age18	Age25	Closest gene
rs10050620	0.71 (-0.06,1.49)	0.57 (-0.19,1.34)	0.42 (-0.46,1.31)	0.26 (-0.63,1.16)	0.31 (-0.68,1.30)	RGS7BP
rs1013737	1.19 (0.47,1.91)	0.65 (-0.05,1.37)	0.36 (-0.46,1.18)	0.52 (-0.31,1.36)	0.79 (-0.12,1.72)	ADCYAP1
rs10783302	0.71 (-0.07,1.51)	0.33 (-0.45,1.11)	0.19 (-0.70,1.09)	0.33 (-0.58,1.24)	0.48 (-0.52,1.49)	LMBR1L
rs10784514	-0.12 (-0.89,0.66)	0.17 (-0.59,0.94)	-0.03 (-0.91,0.86)	0.17 (-0.73,1.07)	0.40 (-0.59,1.40)	LLPH
rs10798139	1.23 (0.37,2.09)	1.27 (0.42,2.14)	0.58 (-0.40,1.57)	0.85 (-0.14,1.86)	1.53 (0.42,2.65)	PLA2G4A
rs10821163	0.79 (0.04,1.55)	0.50 (-0.25,1.25)	0.43 (-0.43,1.29)	0.35 (-0.52,1.23)	0.46 (-0.50,1.44)	PHF2
rs10876457	0.10 (-0.76,0.97)	-0.26 (-1.11,0.60)	-0.25 (-1.23,0.74)	-0.14 (-1.14,0.86)	-0.26 (-1.36,0.86)	CPNE8
rs11039307	-0.21 (-0.94,0.51)	0.37 (-0.36,1.09)	-0.57 (-1.39,0.27)	-0.54 (-1.38,0.30)	-0.33 (-1.26,0.62)	C1QTNF4
rs11111647	-0.00 (-0.88,0.89)	0.71 (-0.17,1.60)	0.15 (-0.86,1.18)	0.13 (-0.90,1.17)	-0.21 (-1.34,0.95)	STAB2
rs11150745	0.09 (-0.67,0.85)	-0.02 (-0.77,0.74)	0.36 (-0.52,1.24)	0.08 (-0.80,0.97)	1.18 (0.19,2.17)	RPTOR
rs11209943	0.13 (-0.61,0.87)	0.59 (-0.15,1.33)	0.20 (-0.65,1.06)	0.13 (-0.73,1.00)	0.41 (-0.54,1.38)	NEGR1
rs11215403	0.09 (-0.74,0.92)	0.48 (-0.34,1.31)	0.30 (-0.64,1.26)	0.27 (-0.69,1.24)	0.19 (-0.87,1.26)	CADM1
rs115319174	1.43 (-0.17,3.06)	1.48 (-0.10,3.09)	0.68 (-1.13,2.53)	0.94 (-0.90,2.81)	1.78 (-0.28,3.89)	GPR1
rs11611246	-0.16 (-1.06,0.75)	-0.59 (-1.48,0.31)	-0.93 (-1.96,0.11)	-0.83 (-1.87,0.23)	-0.60 (-1.74,0.56)	WNK1
rs11642090	-0.31 (-1.05,0.42)	-0.37 (-1.10,0.36)	-0.42 (-1.25,0.43)	-0.28 (-1.13,0.58)	-0.13 (-1.07,0.83)	CMIP
rs11863799	-1.00 (-1.75,-0.24)	-0.69 (-1.45,0.07)	-0.78 (-1.65,0.10)	-0.51 (-1.39,0.39)	-0.96 (-1.94,0.02)	CDH8
rs1199328	0.34 (-0.58,1.27)	0.67 (-0.25,1.59)	-0.08 (-1.13,0.98)	-0.07 (-1.14,1.00)	0.32 (-0.86,1.53)	MRAS
rs12042908	1.03 (0.30,1.76)	1.05 (0.33,1.78)	0.55 (-0.28,1.39)	0.74 (-0.11,1.59)	0.65 (-0.28,1.59)	TNNI3K
rs12042908	1.03 (0.30,1.76)	1.05 (0.33,1.78)	0.55 (-0.28,1.39)	0.74 (-0.11,1.59)	0.65 (-0.28,1.59)	FPGT-TNNI3K
rs12110721	0.41 (-0.55,1.39)	0.45 (-0.50,1.42)	0.25 (-0.86,1.36)	0.49 (-0.63,1.62)	0.39 (-0.85,1.64)	GFRAL
rs12140153	0.04 (-1.26,1.36)	-0.14 (-1.43,1.17)	-0.71 (-2.18,0.79)	-0.69 (-2.18,0.83)	-0.38 (-2.04,1.30)	INADL
rs12185242	0.62 (-0.11,1.34)	0.51 (-0.21,1.23)	-0.15 (-0.97,0.68)	-0.14 (-0.98,0.69)	-0.13 (-1.05,0.80)	ZNF652
rs12214497	0.23 (-0.53,0.99)	0.39 (-0.37,1.15)	0.12 (-0.75,1.00)	-0.06 (-0.94,0.83)	0.27 (-0.71,1.26)	OFCC1
rs12309017	0.48 (-0.35,1.31)	0.04 (-0.78,0.86)	-0.01 (-0.94,0.94)	0.14 (-0.81,1.11)	-0.11 (-1.17,0.95)	ANKS1B
rs12606230	-0.11 (-0.94,0.72)	-0.14 (-0.96,0.69)	-0.60 (-1.54,0.35)	-0.68 (-1.64,0.28)	-0.50 (-1.56,0.57)	RAB27B
rs12641981	0.03 (-0.69,0.77)	-0.56 (-1.28,0.16)	-0.24 (-1.07,0.60)	0.03 (-0.82,0.88)	-0.34 (-1.26,0.60)	GNPDA2
rs12992672	0.49 (-0.46,1.45)	0.81 (-0.13,1.76)	0.75 (-0.34,1.85)	0.40 (-0.69,1.51)	0.74 (-0.48,1.98)	TMEM18
rs13190020	0.27 (-0.51,1.05)	0.63 (-0.14,1.41)	0.17 (-0.72,1.07)	-0.04 (-0.94,0.87)	0.48 (-0.52,1.49)	SGTB
rs13233916	0.65 (-0.66,1.97)	1.10 (-0.20,2.42)	0.58 (-0.91,2.09)	0.27 (-1.23,1.80)	0.47 (-1.18,2.15)	TTC26
rs13254613	0.33 (-0.44,1.10)	0.63 (-0.13,1.40)	0.71 (-0.17,1.60)	0.37 (-0.52,1.27)	-0.25 (-1.23,0.74)	YTHDF3
rs1336486	-0.25 (-1.01,0.51)	0.19 (-0.56,0.95)	-0.37 (-1.23,0.51)	-0.69 (-1.56,0.20)	-0.17 (-1.15,0.81)	AL133318.1
rs1349641	0.39 (-0.35,1.13)	0.12 (-0.61,0.86)	-0.39 (-1.24,0.46)	0.17 (-0.70,1.03)	-0.09 (-1.05,0.88)	PRKG2
rs141127771	-2.51 (-10.00,5.60)	-3.47 (-10.89,4.56)	2.51 (-6.74,12.68)	0.41 (-8.61,10.33)	-0.52 (-9.91,9.84)	HLA-DQB1
rs1421085	0.85 (0.13,1.58)	0.66 (-0.06,1.39)	0.31 (-0.51,1.14)	0.15 (-0.68,0.99)	0.34 (-0.59,1.28)	FTO
rs1446725	0.08 (-0.64,0.81)	0.32 (-0.39,1.05)	-0.05 (-0.87,0.79)	-0.14 (-0.98,0.71)	-0.19 (-1.11,0.75)	LRRTM4
rs146910503	0.69 (-2.10,3.56)	0.56 (-2.18,3.38)	0.99 (-2.18,4.27)	0.28 (-2.93,3.61)	0.57 (-3.06,4.33)	DNMT3A
rs1483153	0.59 (-0.28,1.46)	0.52 (-0.33,1.39)	0.85 (-0.14,1.85)	0.49 (-0.52,1.51)	0.41 (-0.71,1.54)	LRP1B
rs148965598	0.49 (-0.58,1.56)	1.44 (0.37,2.51)	0.17 (-1.04,1.40)	-0.05 (-1.28,1.19)	0.13 (-1.24,1.51)	GPR139
rs1576655	0.22 (-0.52,0.97)	0.21 (-0.52,0.95)	0.17 (-0.68,1.03)	0.43 (-0.44,1.30)	-0.00 (-0.96,0.96)	RBM26
rs16982345	0.01 (-0.91,0.93)	0.53 (-0.39,1.45)	0.20 (-0.85,1.26)	0.22 (-0.85,1.30)	1.02 (-0.16,2.22)	GDF15
rs17066856	0.76 (-0.49,2.03)	0.60 (-0.64,1.85)	0.38 (-1.04,1.83)	0.57 (-0.87,2.04)	1.79 (0.17,3.44)	MC4R
rs17464221	0.00 (-0.79,0.81)	-0.05 (-0.84,0.74)	-0.30 (-1.21,0.62)	-0.18 (-1.11,0.75)	0.12 (-0.90,1.16)	CALCRL
rs1775255	-0.15 (-0.87,0.58)	-0.25 (-0.96,0.47)	-0.72 (-1.54,0.10)	-0.56 (-1.39,0.28)	-0.76 (-1.68,0.17)	PKHD1
rs1865719	0.38 (-0.37,1.14)	0.38 (-0.37,1.14)	0.29 (-0.57,1.16)	0.16 (-0.72,1.04)	0.13 (-0.84,1.12)	NRXN3
rs2034963	-0.22 (-0.97,0.54)	-0.64 (-1.38,0.11)	-0.25 (-1.11,0.61)	-0.26 (-1.13,0.62)	-0.02 (-0.99,0.96)	CDC25A
rs212540	-1.12 (-1.84,-0.40)	-0.80 (-1.52,-0.08)	-0.65 (-1.48,0.19)	-0.86 (-1.70,-0.01)	-0.53 (-1.47,0.42)	ECE1
rs2126474	0.12 (-0.61,0.87)	0.08 (-0.65,0.81)	-0.23 (-1.07,0.62)	-0.22 (-1.08,0.64)	-0.01 (-0.96,0.94)	HNF4G
rs2168711	0.59 (-0.25,1.44)	-0.03 (-0.86,0.81)	0.22 (-0.74,1.20)	-0.10 (-1.07,0.89)	0.34 (-0.75,1.43)	MC4R
rs2187642	-1.27 (-2.00,-0.53)	-0.82 (-1.55,-0.09)	-0.69 (-1.53,0.16)	-0.94 (-1.79,-0.08)	-1.06 (-2.00,-0.11)	ETV6
rs2206277	0.62 (-0.32,1.57)	1.01 (0.06,1.95)	-0.30 (-1.37,0.78)	0.37 (-0.73,1.48)	-0.07 (-1.29,1.16)	TFAP2B
rs2275241	-0.07 (-0.81,0.67)	-0.22 (-0.95,0.51)	-0.15 (-0.99,0.69)	-0.13 (-0.99,0.72)	0.65 (-0.30,1.61)	LMX1B
rs2364232	-0.15 (-0.96,0.67)	-0.25 (-1.05,0.56)	-0.32 (-1.25,0.61)	-0.87 (-1.81,0.08)	-0.63 (-1.68,0.43)	SOCS2
rs242922	0.04 (-0.72,0.82)	0.20 (-0.56,0.97)	-0.08 (-0.96,0.80)	-0.37 (-1.26,0.52)	-0.16 (-1.14,0.84)	SPPL2C
rs2531991	0.55 (-0.28,1.39)	0.69 (-0.14,1.52)	0.06 (-0.89,1.02)	0.39 (-0.57,1.37)	0.38 (-0.68,1.45)	ADCY9
rs2594989	0.41 (-0.56,1.39)	0.58 (-0.38,1.55)	0.36 (-0.75,1.48)	0.48 (-0.65,1.62)	0.23 (-1.02,1.49)	ATG7
rs2629881	-0.14 (-1.01,0.74)	0.33 (-0.55,1.21)	0.02 (-0.98,1.04)	-0.17 (-1.18,0.86)	-0.43 (-1.55,0.70)	FHIT
rs2735556	0.12 (-1.01,1.26)	0.15 (-0.97,1.29)	0.71 (-0.59,2.02)	0.77 (-0.56,2.11)	0.60 (-0.86,2.08)	CGGBP1
rs2767486	-0.17 (-1.07,0.73)	0.48 (-0.41,1.38)	-0.09 (-1.12,0.94)	0.16 (-0.88,1.22)	-0.59 (-1.75,0.58)	LEPR
rs2970356	-0.12 (-0.92,0.69)	-0.75 (-1.54,0.05)	-0.40 (-1.30,0.52)	-0.37 (-1.29,0.56)	-0.86 (-1.88,0.16)	ZNF710
rs303753	0.71 (-0.06,1.47)	0.23 (-0.52,0.99)	0.11 (-0.76,0.98)	0.30 (-0.58,1.19)	0.24 (-0.74,1.23)	RIOK3
rs3131934	0.28 (-0.68,1.25)	0.48 (-0.48,1.44)	-0.23 (-1.33,0.87)	-0.32 (-1.43,0.81)	0.20 (-1.05,1.46)	DPCR1
rs34196306	-0.43 (-1.58,0.73)	-0.37 (-1.50,0.78)	-0.81 (-2.11,0.51)	-0.45 (-1.78,0.90)	-0.01 (-1.50,1.50)	ZNF184
rs34229857	0.89 (-1.13,2.96)	-0.12 (-2.12,1.92)	-0.24 (-2.56,2.14)	-0.19 (-2.54,2.21)	0.78 (-1.84,3.46)	ZDHHC1
rs34260097	0.78 (-0.06,1.62)	0.92 (0.09,1.76)	0.32 (-0.64,1.29)	0.29 (-0.68,1.27)	1.05 (-0.03,2.14)	SIM1
rs351776	0.15 (-0.57,0.87)	0.01 (-0.70,0.73)	0.54 (-0.29,1.37)	0.33 (-0.50,1.18)	0.69 (-0.24,1.63)	PNOC
rs35202265	-0.73 (-1.47,0.01)	-0.68 (-1.41,0.06)	-0.16 (-1.01,0.69)	0.08 (-0.78,0.95)	-0.30 (-1.25,0.67)	GTF3A
rs3749971	0.25 (-0.84,1.35)	0.66 (-0.42,1.76)	-0.04 (-1.27,1.22)	0.04 (-1.22,1.32)	0.32 (-1.09,1.75)	OR12D3
rs3749971	0.25 (-0.84,1.35)	0.66 (-0.42,1.76)	-0.04 (-1.27,1.22)	0.04 (-1.22,1.32)	0.32 (-1.09,1.75)	OR5V1
rs3798544	-0.59 (-1.65,0.48)	-0.10 (-1.15,0.96)	-0.00 (-1.22,1.22)	-0.15 (-1.38,1.09)	0.73 (-0.64,2.13)	SPDEF
rs3810291	-0.33 (-1.16,0.52)	-0.00 (-0.83,0.84)	-0.19 (-1.15,0.77)	-0.31 (-1.28,0.67)	-0.34 (-1.42,0.74)	ZC3H4
rs3810304	0.61 (-0.30,1.52)	0.17 (-0.73,1.07)	0.40 (-0.64,1.45)	0.58 (-0.48,1.64)	0.19 (-0.97,1.37)	ZNF536
rs3936511	-0.44 (-1.35,0.47)	-0.21 (-1.11,0.70)	-0.52 (-1.55,0.53)	0.08 (-0.98,1.14)	-0.79 (-1.95,0.39)	AC022431.2
rs41279738	1.64 (-0.64,3.98)	2.27 (0.01,4.58)	0.34 (-2.21,2.96)	1.65 (-0.98,4.36)	2.06 (-0.95,5.16)	GPR61
rs4235642	-0.01 (-0.74,0.74)	-0.09 (-0.82,0.65)	-0.18 (-1.03,0.67)	-0.24 (-1.09,0.63)	-0.39 (-1.34,0.56)	NUDT12
rs4432271	0.04 (-1.02,1.10)	-0.16 (-1.20,0.90)	0.38 (-0.83,1.60)	0.17 (-1.06,1.41)	0.26 (-1.10,1.64)	GP2
rs4477562	2.31 (1.17,3.46)	1.86 (0.74,3.00)	1.94 (0.63,3.26)	1.71 (0.39,3.04)	2.44 (0.97,3.92)	OLFM4
rs4805881	0.83 (0.05,1.62)	0.30 (-0.47,1.09)	0.46 (-0.44,1.36)	0.31 (-0.60,1.23)	0.75 (-0.26,1.77)	PEPD
rs4817973	-0.07 (-0.81,0.68)	-0.55 (-1.28,0.19)	-0.29 (-1.13,0.57)	-0.57 (-1.43,0.30)	-0.08 (-1.03,0.89)	ETS2
rs4889630	1.37 (0.48,2.26)	1.44 (0.56,2.32)	1.24 (0.23,2.27)	1.03 (0.00,2.07)	1.60 (0.45,2.76)	BCL7C
rs4932430	0.37 (-0.39,1.14)	-0.12 (-0.87,0.63)	-0.12 (-0.98,0.76)	-0.13 (-1.01,0.75)	0.08 (-0.89,1.06)	ACAN
rs4971239	-0.23 (-1.73,1.29)	-0.55 (-2.03,0.95)	-0.49 (-2.21,1.25)	0.01 (-1.73,1.79)	-0.62 (-2.51,1.32)	OPTC
rs543874	-0.15 (-1.01,0.72)	0.25 (-0.61,1.11)	0.26 (-0.73,1.26)	0.36 (-0.65,1.38)	0.31 (-0.81,1.43)	SEC16B
rs55959207	-0.07 (-0.80,0.65)	0.32 (-0.40,1.04)	-0.40 (-1.23,0.43)	-0.17 (-1.01,0.67)	-0.36 (-1.29,0.58)	ITGB6
rs582220	0.18 (-0.56,0.93)	0.36 (-0.38,1.10)	-0.37 (-1.21,0.48)	-0.23 (-1.09,0.64)	-0.15 (-1.11,0.82)	SSBP3
rs58681688	0.09 (-0.84,1.03)	-0.02 (-0.95,0.91)	-0.38 (-1.44,0.69)	-0.27 (-1.35,0.82)	-0.56 (-1.74,0.64)	PCDH20
rs6001872	0.16 (-0.59,0.91)	0.36 (-0.38,1.11)	0.24 (-0.61,1.10)	0.08 (-0.78,0.96)	0.12 (-0.84,1.08)	TNRC6B
rs61980008	0.67 (-1.20,2.56)	0.35 (-1.50,2.22)	-0.17 (-2.27,1.98)	-0.73 (-2.85,1.44)	-0.96 (-3.36,1.51)	PRKD1
rs62106258	2.53 (0.48,4.62)	3.38 (1.35,5.46)	0.68 (-1.60,3.01)	1.62 (-0.72,4.01)	1.28 (-1.30,3.93)	FAM150B
rs62425122	0.02 (-0.77,0.81)	-0.85 (-1.63,-0.08)	-0.36 (-1.26,0.54)	0.14 (-0.78,1.06)	-0.01 (-1.02,1.02)	PDE10A
rs62515439	0.28 (-0.48,1.06)	0.26 (-0.51,1.02)	0.24 (-0.64,1.13)	0.57 (-0.32,1.48)	0.28 (-0.70,1.28)	CHCHD7
rs633372	0.49 (-0.23,1.22)	0.44 (-0.28,1.16)	0.17 (-0.66,1.00)	0.24 (-0.59,1.09)	0.43 (-0.50,1.38)	FUT2
rs661878	0.11 (-0.93,1.16)	0.62 (-0.41,1.67)	-0.01 (-1.19,1.19)	-0.13 (-1.33,1.08)	0.46 (-0.87,1.80)	METTL15
rs66469746	-0.41 (-1.20,0.39)	-0.38 (-1.17,0.41)	-0.24 (-1.16,0.68)	-0.03 (-0.96,0.91)	-0.32 (-1.35,0.72)	CBLN4
rs6738433	0.05 (-0.66,0.76)	-0.12 (-0.83,0.58)	-0.40 (-1.21,0.42)	-0.37 (-1.20,0.46)	0.09 (-0.83,1.01)	DNAJC27
rs678653	0.42 (-0.34,1.20)	0.22 (-0.54,0.98)	0.05 (-0.83,0.94)	0.09 (-0.80,0.99)	-0.16 (-1.15,0.84)	CCND1
rs6860760	-0.18 (-0.90,0.54)	-0.18 (-0.90,0.53)	0.04 (-0.78,0.87)	-0.43 (-1.26,0.41)	-0.08 (-1.01,0.85)	NR3C1
rs6979832	-0.02 (-0.74,0.71)	0.10 (-0.61,0.82)	-0.79 (-1.61,0.04)	-0.65 (-1.48,0.19)	-0.36 (-1.28,0.57)	LEP
rs7005216	0.12 (-0.61,0.85)	-0.16 (-0.88,0.56)	-0.21 (-1.04,0.62)	0.00 (-0.84,0.85)	-0.07 (-1.01,0.87)	CLDN23
rs7084503	0.01 (-0.70,0.72)	-0.24 (-0.94,0.47)	-0.10 (-0.91,0.72)	-0.09 (-0.91,0.74)	-0.23 (-1.14,0.69)	PFKP
rs7132908	0.66 (-0.09,1.41)	0.72 (-0.03,1.47)	0.73 (-0.13,1.60)	0.45 (-0.42,1.33)	1.27 (0.30,2.25)	FAIM2
rs7189927	-0.01 (-0.76,0.75)	0.28 (-0.47,1.04)	-0.41 (-1.27,0.45)	-0.04 (-0.91,0.84)	0.20 (-0.77,1.18)	ATP2A1
rs7239114	0.18 (-0.56,0.93)	0.01 (-0.73,0.74)	0.21 (-0.64,1.07)	0.17 (-0.69,1.04)	0.38 (-0.58,1.34)	ZBTB7C
rs7268466	0.73 (-0.31,1.78)	0.81 (-0.22,1.84)	-0.09 (-1.26,1.10)	-0.20 (-1.39,1.00)	0.88 (-0.45,2.24)	MACROD2
rs72755233	-0.82 (-2.18,0.55)	-0.96 (-2.30,0.40)	-0.48 (-2.04,1.10)	-0.58 (-2.16,1.03)	-1.10 (-2.86,0.70)	ADAMTS17
rs7305424	1.04 (0.27,1.82)	0.60 (-0.16,1.37)	0.37 (-0.51,1.25)	0.77 (-0.12,1.67)	1.65 (0.65,2.66)	KSR2
rs7377083	0.71 (-0.02,1.45)	0.45 (-0.27,1.18)	0.57 (-0.27,1.41)	0.37 (-0.48,1.22)	0.83 (-0.11,1.78)	BANK1
rs7522014	0.19 (-0.58,0.98)	0.29 (-0.48,1.07)	-0.02 (-0.91,0.88)	-0.41 (-1.31,0.49)	-0.02 (-1.02,0.99)	PDE4B
rs754635	0.69 (-0.42,1.82)	0.03 (-1.06,1.14)	0.35 (-0.92,1.63)	0.51 (-0.78,1.82)	0.75 (-0.68,2.21)	CCK
rs75782365	-0.32 (-1.48,0.86)	0.05 (-1.10,1.22)	-0.45 (-1.77,0.89)	0.05 (-1.30,1.42)	0.56 (-0.96,2.10)	BTN3A1
rs76152047	0.89 (-0.57,2.37)	0.81 (-0.63,2.28)	-0.37 (-2.03,1.32)	-0.58 (-2.26,1.12)	0.86 (-1.01,2.76)	ZBTB38
rs7656673	-0.27 (-0.99,0.45)	0.19 (-0.53,0.91)	0.24 (-0.59,1.07)	-0.00 (-0.84,0.84)	0.45 (-0.49,1.39)	PCDH7
rs76919525	-0.24 (-1.03,0.55)	0.05 (-0.73,0.83)	0.15 (-0.75,1.05)	0.40 (-0.52,1.32)	0.44 (-0.58,1.46)	CERS5
rs76971642	1.65 (-0.08,3.42)	2.12 (0.38,3.89)	1.29 (-0.70,3.33)	2.03 (-0.00,4.11)	2.52 (0.25,4.84)	GRID1
rs7759938	-0.43 (-1.21,0.35)	0.57 (-0.20,1.36)	-0.58 (-1.47,0.31)	-0.33 (-1.23,0.57)	-0.23 (-1.23,0.78)	LIN28B
rs7808296	1.27 (0.49,2.05)	1.03 (0.26,1.81)	0.59 (-0.29,1.48)	0.44 (-0.46,1.34)	0.30 (-0.69,1.30)	RELN
rs78607331	0.13 (-2.00,2.30)	0.47 (-1.65,2.63)	1.18 (-1.27,3.68)	1.29 (-1.19,3.84)	2.19 (-0.55,5.00)	RP11-123K3.4
rs78607331	0.13 (-2.00,2.30)	0.47 (-1.65,2.63)	1.18 (-1.27,3.68)	1.29 (-1.19,3.84)	2.19 (-0.55,5.00)	R3HDM2
rs79569013	0.73 (-0.26,1.74)	0.79 (-0.20,1.79)	0.62 (-0.51,1.77)	1.09 (-0.07,2.25)	0.89 (-0.39,2.18)	FHIT
rs796915	0.71 (-0.07,1.50)	0.40 (-0.37,1.18)	0.70 (-0.19,1.61)	0.51 (-0.40,1.43)	1.00 (-0.01,2.02)	OPRM1
rs8030456	0.56 (-0.30,1.43)	0.47 (-0.39,1.33)	0.19 (-0.79,1.18)	0.30 (-0.70,1.31)	0.25 (-0.86,1.37)	MAP2K5
rs815339	0.20 (-0.51,0.92)	0.06 (-0.65,0.77)	0.43 (-0.39,1.25)	0.21 (-0.62,1.05)	0.81 (-0.11,1.75)	BRINP3
rs815610	0.48 (-0.24,1.21)	0.32 (-0.39,1.04)	0.32 (-0.51,1.15)	0.17 (-0.66,1.02)	0.30 (-0.63,1.24)	MFAP3
rs818219	0.05 (-0.67,0.78)	0.25 (-0.47,0.97)	-0.32 (-1.15,0.51)	-0.15 (-0.99,0.70)	-0.37 (-1.30,0.57)	CADM2
rs9268235	-0.04 (-1.11,1.03)	0.14 (-0.91,1.21)	0.19 (-1.03,1.42)	0.51 (-0.74,1.77)	0.79 (-0.60,2.21)	C6orf10
rs9293494	-0.15 (-0.98,0.68)	0.01 (-0.81,0.83)	0.13 (-0.81,1.09)	-0.14 (-1.10,0.82)	0.58 (-0.49,1.66)	TMEM161B
rs9317002	0.08 (-0.64,0.81)	0.31 (-0.41,1.03)	0.37 (-0.46,1.20)	0.40 (-0.45,1.24)	0.59 (-0.34,1.53)	PCDH17
rs947088	-0.19 (-0.97,0.60)	0.25 (-0.53,1.04)	-0.10 (-1.00,0.81)	0.28 (-0.64,1.21)	0.20 (-0.81,1.23)	PCSK2
rs9540493	0.46 (-0.31,1.24)	0.31 (-0.46,1.07)	0.40 (-0.48,1.29)	0.18 (-0.72,1.08)	0.24 (-0.75,1.24)	PCDH9
rs9551428	-0.25 (-0.97,0.48)	0.43 (-0.29,1.16)	-0.18 (-1.02,0.66)	-0.44 (-1.29,0.41)	-0.02 (-0.96,0.93)	FLT3
rs957512	0.43 (-0.32,1.20)	0.80 (0.05,1.55)	0.03 (-0.83,0.90)	0.02 (-0.86,0.90)	0.54 (-0.43,1.53)	TLR4
rs962369	1.05 (0.27,1.83)	0.97 (0.21,1.75)	0.84 (-0.04,1.74)	0.69 (-0.20,1.60)	0.65 (-0.35,1.65)	BDNF
rs983949	0.22 (-0.57,1.02)	-0.05 (-0.83,0.74)	-0.02 (-0.93,0.89)	0.00 (-0.92,0.93)	0.08 (-0.94,1.12)	NPY
rs994308	0.45 (-0.29,1.19)	0.62 (-0.11,1.36)	0.68 (-0.17,1.53)	0.65 (-0.21,1.51)	0.86 (-0.09,1.82)	BMP2
rs999493	0.22 (-0.53,0.97)	0.16 (-0.58,0.90)	0.28 (-0.58,1.14)	0.26 (-0.60,1.13)	0.31 (-0.65,1.28)	HOXB3

## Sheet: FemAdultLeanDiff_SNP
Supplemental File 4: Table 6, female adult SNP effects on female total lean mass
SNP	Age9	Age13	Age15	Age18	Age25	Closest gene
rs10038055	-0.66 (-1.40,0.09)	-0.13 (-0.87,0.62)	-0.17 (-1.03,0.70)	-0.15 (-1.02,0.73)	-0.10 (-1.07,0.87)	MEF2C
rs1013402	0.98 (0.21,1.75)	1.05 (0.28,1.81)	0.80 (-0.07,1.69)	0.67 (-0.22,1.57)	0.55 (-0.44,1.55)	BDNF
rs10142359	0.15 (-0.58,0.88)	0.07 (-0.65,0.80)	-0.31 (-1.14,0.52)	-0.19 (-1.03,0.66)	-0.18 (-1.12,0.76)	NUMB
rs10192894	0.75 (0.01,1.50)	0.49 (-0.24,1.24)	0.42 (-0.43,1.28)	0.55 (-0.32,1.42)	0.32 (-0.63,1.28)	EHBP1
rs10404726	0.43 (-0.28,1.15)	0.47 (-0.24,1.18)	0.04 (-0.78,0.86)	0.35 (-0.48,1.19)	-0.08 (-1.00,0.84)	CRTC1
rs10510025	0.27 (-0.54,1.09)	0.17 (-0.63,0.98)	-0.15 (-1.08,0.78)	-0.16 (-1.10,0.79)	0.10 (-0.94,1.16)	KIAA1598
rs10514963	0.01 (-0.70,0.73)	0.12 (-0.59,0.84)	0.11 (-0.71,0.94)	0.05 (-0.78,0.90)	0.08 (-0.85,1.01)	HTR1A
rs1083472	-0.22 (-0.96,0.53)	0.15 (-0.59,0.90)	-0.25 (-1.10,0.60)	-0.31 (-1.17,0.56)	-0.51 (-1.46,0.45)	ACVR2A
rs10849900	0.21 (-0.57,0.99)	-0.18 (-0.95,0.59)	0.44 (-0.45,1.34)	0.12 (-0.79,1.03)	0.27 (-0.74,1.28)	PPTC7
rs10896012	1.07 (0.19,1.95)	0.18 (-0.68,1.05)	0.24 (-0.75,1.25)	0.25 (-0.76,1.27)	1.26 (0.13,2.41)	SCYL1
rs10922911	-0.01 (-0.75,0.73)	0.20 (-0.54,0.93)	0.16 (-0.68,1.01)	0.33 (-0.53,1.19)	-0.08 (-1.03,0.87)	BARHL2
rs10957605	-0.18 (-0.94,0.59)	0.43 (-0.34,1.19)	0.49 (-0.39,1.38)	0.55 (-0.35,1.45)	1.03 (0.03,2.03)	KCNB2
rs11000942	-0.62 (-1.72,0.48)	-0.51 (-1.59,0.58)	-0.08 (-1.33,1.20)	-0.02 (-1.29,1.27)	-0.21 (-1.62,1.22)	ADK
rs11022766	-0.26 (-1.04,0.53)	0.61 (-0.18,1.39)	-0.58 (-1.47,0.32)	-0.50 (-1.41,0.41)	-0.38 (-1.38,0.63)	ARNTL
rs11074452	0.66 (-0.08,1.41)	0.41 (-0.32,1.15)	0.37 (-0.48,1.22)	0.33 (-0.53,1.19)	0.40 (-0.55,1.36)	PDILT
rs11079849	-0.02 (-0.80,0.76)	0.75 (-0.02,1.53)	0.04 (-0.84,0.93)	0.14 (-0.76,1.05)	-0.22 (-1.21,0.78)	IGF2BP1
rs11098965	-0.18 (-0.97,0.62)	-0.18 (-0.97,0.61)	-0.80 (-1.70,0.12)	-0.69 (-1.61,0.23)	-0.07 (-1.08,0.96)	ANTXR2
rs11134679	1.11 (0.34,1.89)	0.86 (0.10,1.64)	0.73 (-0.16,1.62)	1.07 (0.17,1.98)	0.79 (-0.20,1.80)	RANBP17
rs11146233	-0.10 (-0.81,0.62)	-0.69 (-1.39,0.02)	-0.02 (-0.84,0.81)	0.13 (-0.70,0.97)	0.40 (-0.53,1.33)	DPYSL4
rs11150745	0.09 (-0.67,0.85)	-0.02 (-0.77,0.74)	0.36 (-0.52,1.24)	0.08 (-0.80,0.97)	1.18 (0.19,2.17)	RPTOR
rs111640872	0.33 (-0.44,1.10)	0.44 (-0.33,1.20)	0.45 (-0.43,1.34)	0.07 (-0.82,0.97)	0.37 (-0.61,1.37)	CCNE1
rs111828690	0.09 (-0.80,0.98)	0.02 (-0.85,0.91)	0.35 (-0.67,1.37)	0.04 (-0.99,1.08)	0.10 (-1.03,1.24)	FBXO21
rs11218510	0.07 (-0.66,0.80)	0.20 (-0.53,0.92)	0.31 (-0.52,1.15)	0.53 (-0.32,1.39)	0.50 (-0.44,1.44)	BLID
rs11223204	0.27 (-0.45,1.00)	0.23 (-0.48,0.95)	0.33 (-0.49,1.16)	0.43 (-0.41,1.27)	0.91 (-0.01,1.84)	OPCML
rs11250094	0.71 (-0.01,1.43)	0.42 (-0.29,1.14)	-0.09 (-0.90,0.73)	0.20 (-0.63,1.04)	-0.05 (-0.97,0.88)	XKR6
rs113585475	-0.32 (-1.61,0.98)	-0.46 (-1.73,0.84)	0.06 (-1.42,1.56)	-0.02 (-1.52,1.50)	-0.26 (-1.89,1.41)	NRP1
rs113706999	1.23 (-1.61,4.14)	-0.86 (-3.59,1.95)	-0.61 (-3.78,2.67)	-0.42 (-3.61,2.87)	-0.32 (-3.98,3.48)	TOPAZ1
rs11660335	0.95 (0.02,1.89)	1.30 (0.37,2.24)	0.78 (-0.29,1.86)	0.43 (-0.65,1.52)	0.59 (-0.62,1.81)	HRH4
rs11691869	-0.14 (-0.90,0.63)	-0.08 (-0.83,0.68)	-0.38 (-1.25,0.49)	-0.47 (-1.35,0.42)	-0.63 (-1.60,0.35)	AFF3
rs116948922	0.16 (-2.05,2.42)	-0.92 (-3.08,1.29)	-0.02 (-2.51,2.54)	-0.98 (-3.48,1.59)	1.17 (-1.63,4.05)	NINL
rs117176448	-0.10 (-1.35,1.16)	0.09 (-1.15,1.34)	0.84 (-0.60,2.30)	0.03 (-1.42,1.51)	0.35 (-1.27,1.99)	PTK2B
rs11880064	0.32 (-0.42,1.06)	-0.01 (-0.74,0.72)	-0.14 (-0.99,0.71)	-0.01 (-0.87,0.85)	0.21 (-0.73,1.17)	PEPD
rs11976018	-0.33 (-1.32,0.67)	-0.64 (-1.62,0.35)	0.09 (-1.05,1.24)	-0.20 (-1.35,0.97)	-0.99 (-2.25,0.28)	ZKSCAN5
rs12033257	0.53 (-0.23,1.29)	0.26 (-0.49,1.01)	0.28 (-0.58,1.15)	-0.01 (-0.88,0.87)	0.01 (-0.95,0.98)	KCND3
rs12140153	0.04 (-1.26,1.36)	-0.14 (-1.43,1.17)	-0.71 (-2.18,0.79)	-0.69 (-2.18,0.83)	-0.38 (-2.04,1.30)	INADL
rs12144626	-0.01 (-0.74,0.72)	0.42 (-0.30,1.15)	0.12 (-0.72,0.96)	-0.07 (-0.91,0.78)	0.04 (-0.89,0.98)	TAL1
rs12364470	-0.47 (-1.42,0.48)	-0.54 (-1.47,0.40)	-0.19 (-1.26,0.90)	-0.51 (-1.60,0.59)	-0.78 (-1.98,0.44)	AP003062.1
rs12375196	-0.32 (-1.04,0.40)	-0.03 (-0.74,0.69)	-0.09 (-0.91,0.74)	0.07 (-0.77,0.91)	0.19 (-0.74,1.13)	RELN
rs12477088	-0.22 (-0.93,0.50)	-0.73 (-1.44,-0.02)	-0.43 (-1.24,0.39)	-0.28 (-1.11,0.55)	-0.29 (-1.21,0.63)	ETAA1
rs1250535	0.64 (-0.12,1.41)	0.84 (0.08,1.61)	0.06 (-0.81,0.94)	0.70 (-0.20,1.60)	0.54 (-0.45,1.54)	ZMIZ1
rs12641981	0.03 (-0.69,0.77)	-0.56 (-1.28,0.16)	-0.24 (-1.07,0.60)	0.03 (-0.82,0.88)	-0.34 (-1.26,0.60)	GNPDA2
rs1270799	-0.29 (-1.06,0.49)	-0.25 (-1.02,0.52)	-0.37 (-1.25,0.52)	0.13 (-0.77,1.03)	0.13 (-0.86,1.13)	MLLT10
rs12866691	0.31 (-0.55,1.18)	0.05 (-0.80,0.91)	0.09 (-0.89,1.08)	0.07 (-0.93,1.07)	0.79 (-0.32,1.91)	PCDH17
rs12891477	-0.30 (-1.04,0.45)	-0.66 (-1.40,0.08)	0.13 (-0.73,0.99)	0.35 (-0.52,1.23)	0.35 (-0.62,1.33)	PPP1R13B
rs12971645	-0.12 (-0.94,0.71)	0.14 (-0.68,0.97)	0.12 (-0.83,1.07)	0.37 (-0.59,1.35)	0.06 (-1.00,1.14)	MARK4
rs12974664	0.45 (-0.28,1.18)	0.25 (-0.47,0.98)	0.90 (0.06,1.75)	0.47 (-0.38,1.33)	0.38 (-0.56,1.32)	KLF16
rs12986231	0.25 (-0.62,1.13)	-0.39 (-1.25,0.47)	-0.10 (-1.09,0.90)	-0.16 (-1.17,0.86)	0.30 (-0.81,1.43)	PGPEP1
rs13066308	-0.37 (-1.11,0.38)	-0.44 (-1.18,0.30)	-0.24 (-1.10,0.62)	-0.56 (-1.43,0.31)	-0.39 (-1.35,0.58)	GBE1
rs13081671	0.33 (-0.45,1.12)	0.10 (-0.68,0.89)	0.20 (-0.70,1.11)	0.49 (-0.42,1.42)	0.01 (-1.00,1.02)	MSL2
rs13107325	0.96 (-0.49,2.43)	1.58 (0.14,3.04)	0.60 (-1.05,2.27)	0.83 (-0.84,2.53)	0.81 (-1.04,2.70)	SLC39A8
rs13174863	0.20 (-0.85,1.26)	0.82 (-0.23,1.87)	-0.11 (-1.31,1.10)	0.10 (-1.11,1.33)	0.27 (-1.08,1.63)	CXXC5
rs13292699	-0.12 (-0.84,0.60)	0.69 (-0.03,1.41)	0.09 (-0.73,0.92)	0.36 (-0.47,1.21)	0.63 (-0.30,1.57)	CCDC171
rs13416992	0.11 (-0.62,0.85)	0.43 (-0.30,1.16)	0.06 (-0.78,0.90)	-0.13 (-0.97,0.72)	0.26 (-0.68,1.20)	FANCL
rs13420048	0.04 (-0.71,0.79)	0.10 (-0.64,0.84)	0.33 (-0.53,1.19)	0.37 (-0.50,1.25)	0.69 (-0.27,1.66)	NRXN1
rs1366334	0.12 (-0.68,0.92)	0.14 (-0.65,0.93)	0.01 (-0.89,0.93)	-0.03 (-0.95,0.90)	0.02 (-1.00,1.06)	CEP120
rs1454687	-0.14 (-0.86,0.58)	0.03 (-0.68,0.75)	0.21 (-0.61,1.04)	0.18 (-0.66,1.02)	0.79 (-0.14,1.74)	NSUN3
rs1466276	0.60 (-0.12,1.33)	0.16 (-0.55,0.89)	0.41 (-0.42,1.25)	0.34 (-0.50,1.19)	-0.31 (-1.24,0.62)	LYSMD2
rs1477290	0.97 (-0.10,2.06)	1.21 (0.14,2.29)	0.94 (-0.29,2.19)	0.85 (-0.40,2.11)	1.69 (0.30,3.10)	MEF2C
rs148712344	-0.05 (-1.86,1.79)	0.37 (-1.45,2.22)	0.53 (-1.56,2.67)	0.30 (-1.84,2.48)	-0.19 (-2.53,2.20)	KIT
rs1494461	0.08 (-0.69,0.87)	-0.13 (-0.90,0.64)	-0.30 (-1.19,0.59)	-0.36 (-1.26,0.55)	-0.17 (-1.17,0.84)	AGBL4
rs1514173	0.80 (0.06,1.53)	1.01 (0.28,1.74)	0.40 (-0.44,1.24)	0.69 (-0.16,1.55)	0.38 (-0.56,1.33)	TNNI3K
rs1547026	0.30 (-0.52,1.13)	0.02 (-0.79,0.84)	0.06 (-0.89,1.01)	0.35 (-0.60,1.32)	0.11 (-0.95,1.17)	PKHD1
rs1576655	0.22 (-0.52,0.97)	0.21 (-0.52,0.95)	0.17 (-0.68,1.03)	0.43 (-0.44,1.30)	-0.00 (-0.96,0.96)	RBM26
rs1603179	-0.03 (-0.76,0.72)	0.79 (0.05,1.53)	0.13 (-0.72,0.99)	-0.08 (-0.94,0.78)	0.36 (-0.60,1.33)	CENPC
rs17066856	0.76 (-0.49,2.03)	0.60 (-0.64,1.85)	0.38 (-1.04,1.83)	0.57 (-0.87,2.04)	1.79 (0.17,3.44)	MC4R
rs17399739	1.42 (-0.02,2.88)	1.71 (0.28,3.16)	0.57 (-1.07,2.24)	1.21 (-0.45,2.91)	1.88 (0.01,3.78)	GRID1
rs17716502	0.84 (-0.08,1.77)	0.66 (-0.25,1.58)	0.82 (-0.24,1.88)	0.73 (-0.33,1.81)	0.93 (-0.27,2.13)	TRPS1
rs17770336	-0.05 (-0.84,0.74)	-1.16 (-1.94,-0.39)	-0.28 (-1.17,0.63)	-0.28 (-1.19,0.64)	-0.56 (-1.56,0.46)	LINGO2
rs1800437	0.57 (-0.33,1.47)	0.12 (-0.76,1.01)	0.44 (-0.58,1.48)	0.93 (-0.11,1.98)	0.64 (-0.51,1.81)	GIPR
rs181617194	-0.07 (-2.62,2.55)	0.88 (-1.69,3.51)	-0.65 (-3.58,2.36)	-0.82 (-3.78,2.23)	-0.72 (-4.01,2.68)	KDM2B
rs1840661	-0.17 (-0.91,0.57)	-0.27 (-1.00,0.47)	0.03 (-0.82,0.88)	-0.18 (-1.03,0.69)	0.52 (-0.43,1.49)	FOXP2
rs1914889	-0.05 (-0.78,0.69)	-0.00 (-0.73,0.73)	-0.09 (-0.93,0.76)	0.10 (-0.75,0.97)	-0.19 (-1.14,0.77)	KCNJ12
rs1933440	0.19 (-0.92,1.32)	0.17 (-0.93,1.29)	0.09 (-1.19,1.38)	0.29 (-1.01,1.60)	0.37 (-1.07,1.82)	FLT3
rs2035936	0.85 (-0.78,2.49)	1.22 (-0.39,2.87)	-0.35 (-2.19,1.52)	-0.49 (-2.34,1.40)	0.96 (-1.10,3.06)	RASA2
rs2253310	0.56 (-0.18,1.31)	0.60 (-0.14,1.34)	0.52 (-0.34,1.38)	0.47 (-0.40,1.34)	0.95 (-0.01,1.92)	FOXO3
rs2292238	0.10 (-0.63,0.84)	0.13 (-0.59,0.86)	0.14 (-0.70,0.98)	0.10 (-0.75,0.96)	-0.23 (-1.17,0.72)	ERBB3
rs2306593	0.40 (-0.33,1.14)	0.12 (-0.60,0.85)	-0.03 (-0.86,0.81)	-0.06 (-0.91,0.79)	0.31 (-0.63,1.27)	MYO19
rs2396625	-0.02 (-0.75,0.72)	0.57 (-0.16,1.31)	0.01 (-0.83,0.86)	-0.06 (-0.92,0.80)	0.13 (-0.81,1.08)	TSRM
rs2398851	-0.29 (-1.04,0.47)	0.50 (-0.25,1.26)	0.26 (-0.61,1.14)	0.07 (-0.81,0.96)	0.28 (-0.69,1.27)	PHF2
rs2433733	0.77 (0.01,1.54)	1.07 (0.31,1.84)	0.22 (-0.65,1.10)	0.20 (-0.69,1.09)	0.60 (-0.39,1.59)	FBXO36
rs2512884	-0.03 (-0.74,0.69)	0.14 (-0.57,0.85)	0.40 (-0.42,1.23)	0.25 (-0.59,1.09)	0.60 (-0.32,1.54)	NTM
rs251353	0.06 (-0.72,0.84)	0.06 (-0.71,0.84)	-0.05 (-0.94,0.85)	0.04 (-0.86,0.95)	0.05 (-0.95,1.05)	PCDHA1
rs2619976	-0.63 (-1.34,0.08)	-0.23 (-0.93,0.49)	-0.01 (-0.83,0.82)	-0.21 (-1.05,0.62)	0.13 (-0.79,1.05)	SDK2
rs2643450	0.17 (-0.55,0.89)	0.26 (-0.45,0.97)	0.12 (-0.70,0.94)	0.10 (-0.73,0.94)	0.31 (-0.61,1.24)	LCORL
rs2678204	0.63 (-0.13,1.39)	1.07 (0.32,1.83)	0.34 (-0.53,1.21)	0.55 (-0.33,1.44)	0.39 (-0.59,1.37)	IPO9
rs2761366	-0.34 (-1.08,0.41)	0.13 (-0.61,0.87)	-0.34 (-1.19,0.52)	-0.20 (-1.06,0.67)	-0.42 (-1.37,0.55)	N4BP2L2
rs2815757	0.38 (-0.54,1.30)	0.25 (-0.66,1.17)	0.62 (-0.43,1.68)	0.29 (-0.77,1.36)	0.38 (-0.81,1.58)	NEGR1
rs2866720	0.11 (-0.63,0.85)	-0.34 (-1.07,0.40)	0.12 (-0.73,0.98)	-0.01 (-0.88,0.86)	-0.26 (-1.22,0.71)	AUTS2
rs288187	0.14 (-0.86,1.15)	0.85 (-0.15,1.86)	-0.22 (-1.36,0.93)	0.30 (-0.86,1.47)	0.35 (-0.94,1.65)	FBXL17
rs2994320	-0.63 (-1.50,0.26)	-1.01 (-1.87,-0.13)	-0.40 (-1.41,0.61)	-0.61 (-1.64,0.42)	0.04 (-1.09,1.18)	SDCCAG8
rs3003578	0.09 (-0.64,0.83)	0.43 (-0.30,1.16)	-0.00 (-0.83,0.84)	-0.31 (-1.16,0.54)	-0.13 (-1.06,0.82)	DNM1
rs3125326	-0.48 (-1.20,0.25)	-0.42 (-1.14,0.30)	-0.22 (-1.05,0.62)	-0.19 (-1.03,0.66)	-0.37 (-1.31,0.57)	TMEM26
rs3130048	-0.13 (-0.93,0.67)	0.19 (-0.60,0.99)	0.18 (-0.73,1.10)	0.09 (-0.84,1.03)	0.54 (-0.50,1.59)	BAG6
rs34292685	0.23 (-0.73,1.20)	0.66 (-0.29,1.63)	0.03 (-1.06,1.14)	0.12 (-1.00,1.24)	0.19 (-1.05,1.44)	GPR137
rs34298980	-0.24 (-1.04,0.56)	-0.21 (-1.00,0.58)	-0.23 (-1.14,0.68)	-0.10 (-1.02,0.83)	0.04 (-0.98,1.07)	LRFN2
rs34341	0.47 (-0.26,1.21)	0.84 (0.11,1.57)	0.72 (-0.13,1.57)	0.52 (-0.33,1.38)	0.86 (-0.09,1.81)	ANKDD1B
rs34517439	0.23 (-0.90,1.38)	1.27 (0.14,2.42)	0.54 (-0.76,1.85)	0.44 (-0.88,1.77)	1.06 (-0.41,2.55)	DNAJB4
rs34606703	-0.21 (-0.96,0.54)	-0.30 (-1.04,0.45)	-0.28 (-1.13,0.58)	-0.58 (-1.45,0.29)	-0.48 (-1.44,0.48)	SOCS5
rs34811474	0.31 (-0.74,1.37)	-0.36 (-1.40,0.68)	-0.45 (-1.64,0.76)	-0.56 (-1.77,0.67)	-0.08 (-1.42,1.28)	ANAPC4
rs34898535	0.18 (-0.55,0.93)	0.90 (0.17,1.64)	0.42 (-0.43,1.27)	0.04 (-0.81,0.91)	0.64 (-0.31,1.60)	STX1B
rs34966255	-0.14 (-1.06,0.78)	0.24 (-0.67,1.16)	0.04 (-1.01,1.10)	-0.28 (-1.34,0.79)	-0.12 (-1.29,1.06)	ZFP64
rs350832	0.38 (-0.48,1.25)	-0.74 (-1.58,0.11)	-0.22 (-1.19,0.77)	-0.01 (-1.00,0.99)	0.22 (-0.88,1.33)	ZBTB7A
rs35390852	0.68 (-0.41,1.78)	0.41 (-0.67,1.50)	0.52 (-0.73,1.78)	0.71 (-0.56,2.00)	1.31 (-0.12,2.76)	INPP4B
rs35778344	-0.08 (-0.98,0.84)	0.47 (-0.44,1.38)	-0.21 (-1.25,0.84)	-0.03 (-1.09,1.03)	0.93 (-0.26,2.13)	SCAND3
rs3751859	-0.36 (-1.31,0.59)	-0.22 (-1.16,0.73)	0.21 (-0.88,1.32)	0.23 (-0.88,1.35)	-0.01 (-1.24,1.23)	CMIP
rs3753639	-0.49 (-1.34,0.35)	0.09 (-0.75,0.93)	-0.12 (-1.09,0.85)	-0.43 (-1.40,0.56)	-0.18 (-1.26,0.91)	ZBTB7B
rs3802858	-0.26 (-0.98,0.47)	0.04 (-0.68,0.76)	0.23 (-0.60,1.07)	0.37 (-0.47,1.23)	0.39 (-0.55,1.34)	CADM1
rs3803005	0.46 (-0.35,1.27)	0.60 (-0.20,1.40)	0.83 (-0.10,1.76)	0.84 (-0.10,1.78)	1.18 (0.14,2.24)	KNTC1
rs3810291	-0.33 (-1.16,0.52)	-0.00 (-0.83,0.84)	-0.19 (-1.15,0.77)	-0.31 (-1.28,0.67)	-0.34 (-1.42,0.74)	ZC3H4
rs3814883	0.50 (-0.24,1.24)	0.98 (0.24,1.72)	0.21 (-0.63,1.06)	0.39 (-0.46,1.25)	0.34 (-0.61,1.29)	TAOK2
rs400997	-0.08 (-0.80,0.65)	0.53 (-0.19,1.26)	0.20 (-0.63,1.04)	0.04 (-0.80,0.89)	0.33 (-0.60,1.28)	ADARB1
rs41279738	1.64 (-0.64,3.98)	2.27 (0.01,4.58)	0.34 (-2.21,2.96)	1.65 (-0.98,4.36)	2.06 (-0.95,5.16)	GPR61
rs4148155	0.18 (-0.97,1.34)	-0.07 (-1.21,1.08)	-0.20 (-1.51,1.13)	-0.22 (-1.55,1.12)	0.24 (-1.23,1.74)	ABCG2
rs429358	-0.07 (-1.10,0.97)	-0.25 (-1.28,0.78)	0.34 (-0.85,1.54)	0.37 (-0.84,1.59)	-0.04 (-1.37,1.31)	APOE
rs4482463	0.56 (-0.78,1.92)	-0.54 (-1.85,0.79)	0.54 (-1.00,2.10)	0.29 (-1.26,1.87)	2.27 (0.52,4.05)	PARD3B
rs4527444	-0.17 (-0.88,0.53)	0.02 (-0.68,0.73)	0.07 (-0.74,0.88)	-0.21 (-1.03,0.61)	0.00 (-0.91,0.92)	PCDH7
rs4671328	-0.28 (-1.00,0.44)	-0.38 (-1.10,0.33)	-0.19 (-1.01,0.64)	0.00 (-0.84,0.85)	0.05 (-0.88,0.99)	FANCL
rs4673553	0.16 (-0.55,0.88)	-0.52 (-1.22,0.19)	0.06 (-0.75,0.89)	0.19 (-0.64,1.03)	0.52 (-0.40,1.45)	CPS1
rs4740442	-0.09 (-0.88,0.71)	-0.06 (-0.84,0.73)	-0.03 (-0.93,0.88)	-0.17 (-1.09,0.76)	-0.18 (-1.20,0.84)	PTPRD
rs4776985	0.60 (-0.27,1.48)	0.41 (-0.45,1.28)	0.17 (-0.81,1.17)	0.25 (-0.76,1.26)	0.21 (-0.91,1.34)	SKOR1
rs4790292	0.31 (-0.65,1.28)	0.43 (-0.52,1.38)	-0.19 (-1.28,0.91)	-0.02 (-1.12,1.10)	-0.16 (-1.37,1.07)	RTN4RL1
rs4962725	0.08 (-0.64,0.81)	-0.02 (-0.74,0.70)	0.24 (-0.58,1.08)	0.24 (-0.60,1.09)	0.53 (-0.41,1.47)	CTBP2
rs529200	-0.11 (-0.83,0.62)	0.13 (-0.59,0.85)	0.25 (-0.58,1.09)	0.49 (-0.35,1.34)	0.34 (-0.60,1.29)	NLGN1
rs539515	-0.16 (-1.02,0.71)	0.25 (-0.61,1.12)	0.26 (-0.73,1.26)	0.35 (-0.66,1.37)	0.29 (-0.82,1.42)	SEC16B
rs55726687	-0.11 (-1.01,0.80)	-0.52 (-1.42,0.38)	-0.82 (-1.86,0.22)	-0.81 (-1.86,0.25)	-0.56 (-1.71,0.60)	WNK1
rs56094641	0.86 (0.13,1.59)	0.65 (-0.06,1.38)	0.31 (-0.52,1.14)	0.15 (-0.69,0.99)	0.34 (-0.59,1.28)	FTO
rs56212061	-0.77 (-1.79,0.25)	-0.98 (-1.98,0.04)	-0.06 (-1.23,1.13)	-1.04 (-2.22,0.16)	-0.75 (-2.06,0.57)	SUGP1
rs57790054	0.38 (-0.44,1.22)	1.00 (0.17,1.83)	0.39 (-0.55,1.35)	0.28 (-0.68,1.24)	0.07 (-0.98,1.14)	GPR139
rs59893724	0.06 (-0.77,0.90)	-0.25 (-1.07,0.58)	-0.04 (-0.99,0.92)	0.05 (-0.92,1.02)	0.02 (-1.05,1.10)	SSBP2
rs61218008	0.09 (-0.71,0.89)	0.34 (-0.46,1.14)	0.20 (-0.71,1.13)	0.17 (-0.76,1.11)	0.37 (-0.66,1.41)	XXYLT1
rs61813324	-0.34 (-1.52,0.87)	-0.60 (-1.78,0.59)	-0.45 (-1.82,0.94)	-0.60 (-1.97,0.80)	0.15 (-1.38,1.72)	MEX3A
rs62031562	-0.06 (-0.81,0.70)	-0.18 (-0.92,0.57)	-0.31 (-1.17,0.55)	-0.15 (-1.02,0.73)	0.15 (-0.81,1.13)	SULT1A2
rs62106258	2.53 (0.48,4.62)	3.38 (1.35,5.46)	0.68 (-1.60,3.01)	1.62 (-0.72,4.01)	1.28 (-1.30,3.93)	FAM150B
rs6478538	-0.17 (-0.92,0.58)	0.00 (-0.74,0.75)	0.12 (-0.74,0.99)	-0.25 (-1.12,0.63)	0.07 (-0.90,1.05)	TTLL11
rs653958	0.19 (-0.56,0.95)	-0.14 (-0.88,0.61)	-0.58 (-1.44,0.28)	-0.35 (-1.22,0.53)	-0.20 (-1.17,0.77)	PTBP2
rs6545468	-0.25 (-0.99,0.50)	-0.49 (-1.23,0.25)	-0.15 (-1.00,0.71)	-0.35 (-1.22,0.52)	0.25 (-0.72,1.22)	RTN4
rs6548237	0.39 (-0.55,1.35)	0.64 (-0.30,1.58)	0.68 (-0.40,1.77)	0.31 (-0.78,1.42)	0.62 (-0.60,1.86)	TMEM18
rs6557829	-0.38 (-1.11,0.35)	-0.40 (-1.12,0.33)	-0.46 (-1.29,0.38)	0.02 (-0.83,0.87)	0.33 (-0.61,1.27)	HR
rs6575340	0.34 (-0.41,1.08)	0.13 (-0.61,0.87)	0.11 (-0.74,0.97)	0.05 (-0.81,0.92)	0.09 (-0.87,1.06)	UNC79
rs66922415	0.57 (-0.27,1.42)	-0.07 (-0.91,0.76)	0.20 (-0.77,1.17)	-0.11 (-1.09,0.87)	0.32 (-0.76,1.42)	MC4R
rs6749422	0.17 (-0.54,0.88)	-0.07 (-0.77,0.64)	-0.34 (-1.16,0.47)	-0.36 (-1.18,0.47)	0.08 (-0.84,1.00)	ADCY3
rs6774533	0.22 (-0.57,1.01)	0.29 (-0.50,1.08)	0.20 (-0.70,1.11)	0.09 (-0.82,1.01)	0.31 (-0.70,1.34)	CADPS
rs67962220	-0.83 (-1.77,0.12)	-0.23 (-1.16,0.72)	-0.49 (-1.57,0.60)	-0.74 (-1.83,0.37)	-0.51 (-1.73,0.72)	TBC1D21
rs7047694	0.34 (-0.43,1.12)	0.36 (-0.41,1.13)	0.81 (-0.08,1.70)	0.48 (-0.41,1.39)	0.67 (-0.33,1.68)	TEX10
rs7090758	0.55 (-0.16,1.27)	0.39 (-0.32,1.10)	0.23 (-0.59,1.05)	0.35 (-0.48,1.19)	0.13 (-0.79,1.05)	REEP3
rs7132908	0.66 (-0.09,1.41)	0.72 (-0.03,1.47)	0.73 (-0.13,1.60)	0.45 (-0.42,1.33)	1.27 (0.30,2.25)	FAIM2
rs7145882	0.07 (-0.69,0.83)	0.32 (-0.43,1.08)	-0.22 (-1.08,0.65)	0.13 (-0.74,1.01)	-0.06 (-1.03,0.92)	TRAF3
rs715724	-0.07 (-0.83,0.69)	0.27 (-0.49,1.03)	0.44 (-0.44,1.31)	0.56 (-0.33,1.45)	0.64 (-0.34,1.62)	ABHD17C
rs7200589	0.24 (-0.56,1.05)	0.00 (-0.79,0.80)	-0.11 (-1.03,0.82)	0.06 (-0.87,1.01)	-0.07 (-1.10,0.98)	AXIN1
rs72660086	0.42 (-0.46,1.31)	0.30 (-0.57,1.19)	-0.17 (-1.18,0.85)	0.19 (-0.83,1.23)	0.34 (-0.80,1.49)	MACF1
rs72892910	0.63 (-0.34,1.61)	0.86 (-0.10,1.83)	-0.30 (-1.40,0.81)	0.38 (-0.75,1.52)	-0.27 (-1.51,1.00)	TFAP2B
rs72906474	-0.05 (-0.80,0.71)	-0.09 (-0.84,0.66)	-0.35 (-1.20,0.52)	-0.11 (-0.98,0.77)	-0.42 (-1.38,0.56)	SMARCC1
rs73046311	-0.36 (-1.37,0.66)	-0.45 (-1.45,0.57)	-0.34 (-1.50,0.84)	0.02 (-1.16,1.21)	0.14 (-1.17,1.46)	MAD1L1
rs73052033	0.69 (-0.28,1.66)	0.29 (-0.66,1.25)	0.42 (-0.68,1.53)	0.20 (-0.91,1.32)	0.50 (-0.74,1.75)	DGKG
rs73213484	0.07 (-0.96,1.10)	-1.00 (-2.01,0.01)	0.11 (-1.07,1.30)	-0.31 (-1.51,0.89)	-0.55 (-1.87,0.78)	RP11-180C1.1
rs7331420	-0.35 (-1.13,0.44)	-0.31 (-1.08,0.47)	0.16 (-0.74,1.06)	0.01 (-0.90,0.92)	0.42 (-0.58,1.44)	STK24
rs738140	0.20 (-0.56,0.97)	0.41 (-0.34,1.18)	0.29 (-0.59,1.17)	0.04 (-0.84,0.94)	0.63 (-0.35,1.63)	ACO2
rs7442885	0.67 (-0.20,1.55)	0.77 (-0.10,1.64)	0.56 (-0.44,1.57)	0.81 (-0.21,1.83)	1.77 (0.63,2.92)	TMEM161B
rs74892851	-0.23 (-2.76,2.38)	1.11 (-1.44,3.72)	1.25 (-1.63,4.22)	1.01 (-1.90,4.01)	1.30 (-1.88,4.58)	MIB2
rs75641275	0.06 (-0.97,1.11)	-0.16 (-1.18,0.88)	-0.18 (-1.37,1.01)	-0.12 (-1.33,1.10)	-0.43 (-1.78,0.93)	DPYD
rs7602120	0.37 (-0.36,1.11)	0.31 (-0.41,1.04)	-0.08 (-0.92,0.76)	0.05 (-0.79,0.91)	0.39 (-0.55,1.35)	ARHGAP15
rs769668	0.00 (-0.76,0.77)	0.14 (-0.62,0.90)	-0.06 (-0.93,0.82)	-0.27 (-1.15,0.62)	-0.01 (-0.98,0.98)	MAML3
rs770082	-0.54 (-1.27,0.18)	-0.48 (-1.19,0.25)	-0.41 (-1.24,0.43)	-0.41 (-1.25,0.44)	-0.50 (-1.44,0.44)	DUSP6
rs77706698	0.07 (-0.99,1.15)	0.16 (-0.90,1.23)	0.28 (-0.94,1.52)	0.30 (-0.94,1.56)	0.39 (-0.99,1.79)	BPTF
rs777676	-0.03 (-0.74,0.69)	0.11 (-0.60,0.83)	0.09 (-0.73,0.92)	0.11 (-0.72,0.95)	0.02 (-0.91,0.95)	RALGPS1
rs784257	0.23 (-0.68,1.14)	0.14 (-0.76,1.05)	0.21 (-0.83,1.27)	0.60 (-0.46,1.67)	0.09 (-1.07,1.28)	TCF4
rs7853	0.56 (-0.16,1.29)	0.07 (-0.64,0.79)	0.00 (-0.82,0.83)	0.09 (-0.75,0.93)	-0.09 (-1.01,0.85)	ERI1
rs78886584	-0.14 (-0.97,0.69)	0.34 (-0.48,1.17)	0.02 (-0.94,0.98)	0.00 (-0.96,0.98)	-0.23 (-1.28,0.84)	FAM231B
rs7950166	0.76 (-0.01,1.54)	0.94 (0.17,1.71)	0.31 (-0.57,1.19)	0.21 (-0.68,1.11)	0.44 (-0.56,1.44)	TRIM66
rs7976757	-0.40 (-1.35,0.56)	-0.52 (-1.46,0.42)	-0.51 (-1.59,0.58)	-1.09 (-2.18,0.01)	-1.08 (-2.29,0.15)	PLEKHA5
rs8022132	-0.49 (-1.27,0.29)	-0.31 (-1.09,0.47)	-0.19 (-1.08,0.72)	-0.09 (-1.00,0.83)	-0.01 (-1.01,1.01)	NRXN3
rs8124896	1.28 (0.08,2.49)	1.09 (-0.10,2.29)	0.89 (-0.48,2.28)	0.97 (-0.43,2.39)	0.44 (-1.09,1.99)	NKX2-4
rs815163	0.23 (-0.49,0.95)	0.04 (-0.67,0.75)	0.53 (-0.30,1.36)	0.37 (-0.46,1.22)	0.87 (-0.07,1.81)	BRINP3
rs828550	0.20 (-0.58,0.98)	-0.34 (-1.10,0.43)	0.11 (-0.78,1.00)	-0.05 (-0.95,0.86)	0.36 (-0.64,1.37)	IRX1
rs879620	0.61 (-0.13,1.36)	1.03 (0.30,1.77)	0.36 (-0.48,1.21)	0.71 (-0.15,1.58)	0.54 (-0.40,1.49)	ADCY9
rs891386	0.75 (0.04,1.47)	0.57 (-0.13,1.28)	0.38 (-0.43,1.20)	0.43 (-0.39,1.27)	0.08 (-0.84,1.00)	NPC1
rs915814	-0.54 (-1.37,0.29)	-0.72 (-1.53,0.11)	-0.28 (-1.23,0.68)	-0.37 (-1.33,0.60)	-0.25 (-1.32,0.82)	AP001579.1
rs925422	0.36 (-0.46,1.18)	0.17 (-0.64,0.98)	0.72 (-0.22,1.67)	0.53 (-0.42,1.49)	0.92 (-0.13,1.98)	LPHN3
rs9387640	0.09 (-0.66,0.85)	0.28 (-0.46,1.03)	-0.09 (-0.95,0.78)	-0.27 (-1.13,0.61)	-0.06 (-1.03,0.92)	MAN1A1
rs9395520	-0.10 (-0.88,0.68)	0.27 (-0.50,1.05)	-0.13 (-1.02,0.76)	0.20 (-0.70,1.11)	-0.46 (-1.46,0.55)	PHACTR1
rs939624	-0.05 (-0.75,0.67)	-0.34 (-1.04,0.36)	-0.13 (-0.94,0.69)	-0.27 (-1.09,0.56)	0.03 (-0.88,0.95)	IGF1R
rs9522180	-0.18 (-0.92,0.57)	-0.36 (-1.09,0.38)	-0.43 (-1.28,0.43)	-0.52 (-1.38,0.35)	-0.62 (-1.57,0.35)	TEX29
rs9568867	2.28 (1.13,3.43)	1.93 (0.80,3.07)	1.91 (0.60,3.24)	1.69 (0.36,3.03)	2.46 (0.99,3.96)	OLFM4
rs9579775	0.02 (-1.38,1.43)	0.49 (-0.90,1.90)	-0.29 (-1.87,1.32)	-0.05 (-1.65,1.57)	0.28 (-1.47,2.06)	ZMYM2
rs9684942	-0.09 (-1.11,0.94)	0.86 (-0.17,1.89)	-0.16 (-1.33,1.02)	0.17 (-1.03,1.38)	0.30 (-1.02,1.64)	SLIT2
rs9843653	0.59 (-0.12,1.30)	0.72 (0.01,1.43)	0.29 (-0.53,1.11)	0.29 (-0.54,1.12)	0.85 (-0.07,1.78)	MST1R
rs9962947	0.35 (-0.40,1.11)	0.04 (-0.71,0.79)	0.20 (-0.66,1.07)	0.03 (-0.85,0.91)	0.54 (-0.44,1.53)	ZADH2

## Sheet: MalchildLeanDiff_SNP
Supplemental File 4: Table 7, male child SNP effects on male total lean mass
SNP	Age9	Age13	Age15	Age18	Age25	Closest gene
rs10496885	-0.75 (-1.54,0.05)	-1.45 (-2.52,-0.37)	-0.42 (-1.52,0.68)	-0.51 (-1.89,0.88)	-0.62 (-2.13,0.91)	LRP1B
rs10504620	0.24 (-0.44,0.93)	-0.13 (-1.06,0.80)	-0.39 (-1.33,0.57)	0.28 (-0.91,1.50)	0.27 (-1.05,1.60)	ZFHX4
rs10896348	-0.31 (-1.00,0.39)	0.54 (-0.41,1.51)	0.68 (-0.30,1.66)	-0.30 (-1.52,0.94)	-0.61 (-1.95,0.74)	PPP6R3
rs10938398	0.19 (-0.45,0.83)	0.74 (-0.13,1.61)	0.69 (-0.19,1.58)	0.84 (-0.27,1.97)	1.46 (0.22,2.72)	GNPDA2
rs10968101	-0.22 (-0.84,0.41)	0.32 (-0.53,1.18)	0.45 (-0.41,1.33)	-0.14 (-1.22,0.96)	-0.15 (-1.35,1.06)	LINGO2
rs11030102	0.65 (-0.07,1.37)	0.77 (-0.21,1.75)	0.80 (-0.19,1.81)	0.54 (-0.72,1.82)	0.74 (-0.65,2.15)	BDNF
rs11218734	-0.16 (-0.88,0.58)	-0.18 (-1.16,0.81)	0.61 (-0.40,1.63)	-0.22 (-1.47,1.05)	0.11 (-1.26,1.50)	UBASH3B
rs115319174	1.46 (0.08,2.85)	1.68 (-0.23,3.62)	0.61 (-1.30,2.56)	-0.44 (-2.89,2.06)	0.52 (-2.23,3.35)	GPR1
rs115597956	0.14 (-1.24,1.55)	-0.85 (-2.69,1.02)	-1.06 (-2.96,0.87)	-0.64 (-3.07,1.86)	-1.12 (-3.80,1.64)	MLIP
rs11790060	0.29 (-0.38,0.96)	-0.11 (-1.02,0.80)	-0.12 (-1.04,0.82)	-0.19 (-1.35,0.99)	-0.69 (-1.96,0.60)	FAM120AOS
rs12110721	0.36 (-0.49,1.22)	0.51 (-0.64,1.68)	0.66 (-0.51,1.85)	0.34 (-1.15,1.85)	-0.43 (-2.06,1.22)	GFRAL
rs12140153	1.27 (0.16,2.39)	1.09 (-0.41,2.62)	0.91 (-0.61,2.45)	0.07 (-1.80,1.97)	1.18 (-0.91,3.31)	INADL
rs12674871	-0.31 (-1.09,0.48)	-1.51 (-2.56,-0.45)	-1.72 (-2.79,-0.63)	-1.09 (-2.44,0.28)	-0.92 (-2.42,0.60)	MSRA
rs13107325	1.08 (-0.11,2.28)	-1.23 (-2.80,0.36)	-1.31 (-2.92,0.32)	0.33 (-1.75,2.45)	1.40 (-0.90,3.76)	SLC39A8
rs1321434	-0.36 (-0.99,0.28)	-0.60 (-1.45,0.26)	-0.38 (-1.25,0.49)	-0.41 (-1.50,0.69)	-0.67 (-1.86,0.54)	BMP2
rs1452991	-0.05 (-0.70,0.60)	-0.54 (-1.41,0.34)	-0.67 (-1.56,0.22)	-0.70 (-1.81,0.43)	-0.02 (-1.24,1.21)	NMBR
rs1532127	-0.27 (-1.00,0.46)	-0.53 (-1.52,0.47)	-0.26 (-1.27,0.77)	-0.13 (-1.41,1.16)	-0.52 (-1.91,0.90)	ZC3H4
rs1576655	0.15 (-0.50,0.81)	1.22 (0.33,2.11)	0.96 (0.05,1.87)	0.13 (-0.99,1.27)	0.58 (-0.66,1.84)	RBM26
rs16120	0.10 (-0.52,0.72)	-0.19 (-1.03,0.66)	0.35 (-0.50,1.22)	0.15 (-0.94,1.25)	0.16 (-1.04,1.38)	NPY
rs17637472	0.18 (-0.46,0.82)	-0.08 (-0.94,0.78)	0.00 (-0.87,0.88)	0.06 (-1.04,1.18)	0.10 (-1.11,1.33)	RP11-81K2.1
rs1772143	-0.11 (-0.75,0.52)	0.01 (-0.85,0.88)	0.35 (-0.53,1.24)	0.41 (-0.71,1.54)	0.49 (-0.75,1.74)	PM20D1
rs1775255	-0.01 (-0.63,0.61)	0.32 (-0.52,1.18)	0.38 (-0.48,1.26)	0.32 (-0.77,1.43)	0.01 (-1.20,1.23)	PKHD1
rs2012697	0.18 (-0.46,0.81)	-0.24 (-1.09,0.63)	0.03 (-0.84,0.91)	0.25 (-0.86,1.37)	0.38 (-0.84,1.62)	NEGR1
rs2143975	0.10 (-0.53,0.73)	0.55 (-0.32,1.42)	0.13 (-0.75,1.01)	0.15 (-0.97,1.27)	0.23 (-1.01,1.49)	AKAP6
rs2240071	0.64 (-0.09,1.38)	0.16 (-0.83,1.15)	1.06 (0.05,2.09)	0.85 (-0.43,2.14)	1.11 (-0.31,2.54)	TRIM31
rs2250081	0.24 (-0.45,0.94)	-0.03 (-0.97,0.92)	0.66 (-0.31,1.63)	0.82 (-0.40,2.05)	1.09 (-0.26,2.45)	EXOC7
rs25842	0.10 (-0.57,0.78)	0.33 (-0.59,1.25)	-0.13 (-1.06,0.80)	0.06 (-1.10,1.25)	-0.58 (-1.85,0.72)	MAST4
rs2693560	0.39 (-0.27,1.04)	-0.20 (-1.08,0.69)	-0.08 (-0.98,0.83)	0.41 (-0.73,1.57)	0.24 (-1.00,1.50)	VGLL2
rs2862874	0.25 (-0.40,0.91)	1.04 (0.16,1.93)	0.93 (0.03,1.84)	0.32 (-0.80,1.46)	0.44 (-0.80,1.71)	FANCL
rs2979139	0.01 (-0.61,0.64)	-0.48 (-1.33,0.37)	-0.44 (-1.30,0.43)	0.45 (-0.65,1.56)	0.84 (-0.37,2.07)	SGK223
rs3212519	-0.12 (-1.40,1.17)	0.25 (-1.49,2.01)	-0.40 (-2.17,1.40)	-0.26 (-2.50,2.03)	0.75 (-1.76,3.33)	ITGA2
rs34722008	0.39 (-0.29,1.06)	0.50 (-0.41,1.42)	0.71 (-0.22,1.65)	1.26 (0.08,2.45)	0.11 (-1.17,1.41)	AC021860.1
rs3764516	0.31 (-0.44,1.07)	0.86 (-0.16,1.90)	0.54 (-0.50,1.60)	0.29 (-1.03,1.62)	0.96 (-0.50,2.44)	RAB27B
rs3784710	-0.20 (-0.96,0.56)	1.24 (0.20,2.30)	1.23 (0.16,2.30)	-0.15 (-1.47,1.19)	-0.26 (-1.71,1.22)	MAP2K5
rs3817334	-0.37 (-1.01,0.28)	-0.16 (-1.04,0.72)	-0.54 (-1.42,0.36)	-0.34 (-1.46,0.79)	-0.16 (-1.39,1.10)	MTCH2
rs41310284	-0.19 (-1.26,0.90)	-0.03 (-1.48,1.45)	0.28 (-1.21,1.80)	0.43 (-1.48,2.38)	1.03 (-1.09,3.19)	PAX2
rs4650277	0.25 (-0.37,0.88)	1.72 (0.86,2.58)	1.07 (0.20,1.95)	0.24 (-0.85,1.34)	0.32 (-0.88,1.52)	TNNI3K
rs4650277	0.25 (-0.37,0.88)	1.72 (0.86,2.58)	1.07 (0.20,1.95)	0.24 (-0.85,1.34)	0.32 (-0.88,1.52)	FPGT-TNNI3K
rs4958361	0.53 (-0.10,1.16)	0.46 (-0.39,1.32)	0.13 (-0.74,1.00)	-0.09 (-1.18,1.01)	0.43 (-0.78,1.65)	MFAP3
rs539515	0.52 (-0.23,1.29)	1.29 (0.25,2.34)	0.91 (-0.15,1.98)	1.04 (-0.30,2.40)	0.71 (-0.77,2.22)	SEC16B
rs55654862	0.39 (-0.33,1.11)	0.99 (0.01,1.97)	0.66 (-0.33,1.67)	0.42 (-0.83,1.68)	1.09 (-0.30,2.50)	AP3B1
rs56094641	0.50 (-0.14,1.15)	0.50 (-0.37,1.38)	0.34 (-0.55,1.24)	0.40 (-0.72,1.54)	1.17 (-0.07,2.42)	FTO
rs61978655	1.51 (-0.06,3.11)	3.40 (1.24,5.61)	1.45 (-0.70,3.64)	2.66 (-0.05,5.45)	3.38 (0.40,6.44)	PRKD1
rs62405422	0.39 (-0.42,1.21)	0.50 (-0.61,1.62)	0.44 (-0.69,1.58)	-0.24 (-1.66,1.21)	0.85 (-0.73,2.45)	TFAP2B
rs663129	0.57 (-0.19,1.33)	0.99 (-0.04,2.02)	0.63 (-0.41,1.68)	0.85 (-0.46,2.18)	1.89 (0.42,3.39)	MC4R
rs6749422	-0.17 (-0.78,0.46)	-0.52 (-1.35,0.33)	-0.45 (-1.31,0.41)	-0.26 (-1.34,0.84)	-0.98 (-2.15,0.21)	ADCY3
rs7132908	0.34 (-0.32,1.00)	1.17 (0.28,2.07)	1.22 (0.31,2.14)	0.53 (-0.61,1.68)	0.92 (-0.34,2.20)	FAIM2
rs7159126	0.19 (-0.49,0.88)	1.00 (0.07,1.93)	1.00 (0.05,1.95)	0.47 (-0.72,1.67)	0.24 (-1.06,1.56)	BTBD7
rs7190603	0.17 (-0.71,1.07)	2.00 (0.76,3.24)	1.74 (0.50,3.00)	-0.19 (-1.73,1.37)	-0.04 (-1.76,1.71)	GPRC5B
rs7239114	0.56 (-0.08,1.21)	1.03 (0.16,1.92)	0.43 (-0.46,1.33)	0.58 (-0.55,1.73)	0.40 (-0.84,1.66)	ZBTB7C
rs7306710	0.48 (-0.17,1.14)	1.46 (0.57,2.37)	0.88 (-0.03,1.80)	0.83 (-0.32,1.99)	0.97 (-0.29,2.25)	HMGA2
rs7316962	-0.11 (-0.74,0.52)	0.08 (-0.77,0.94)	0.27 (-0.60,1.16)	-0.51 (-1.61,0.61)	-0.62 (-1.81,0.60)	FLT3
rs73898513	0.73 (-0.25,1.71)	1.33 (0.01,2.67)	0.77 (-0.56,2.12)	0.94 (-0.75,2.65)	1.34 (-0.53,3.24)	MACROD2
rs7550711	-0.42 (-2.34,1.52)	-0.55 (-3.17,2.14)	0.50 (-2.21,3.28)	2.74 (-0.78,6.38)	1.67 (-2.19,5.67)	GPR61
rs75577466	0.61 (-0.25,1.48)	-0.22 (-1.38,0.95)	-0.29 (-1.47,0.89)	-0.36 (-1.84,1.14)	-0.14 (-1.77,1.51)	ZSWIM6
rs77165542	0.26 (-1.68,2.25)	3.33 (0.63,6.10)	1.18 (-1.48,3.91)	-1.64 (-4.84,1.67)	0.50 (-3.14,4.28)	FAM150B
rs7796922	-0.05 (-1.12,1.03)	0.50 (-0.95,1.98)	0.43 (-1.06,1.93)	0.14 (-1.70,2.01)	1.13 (-0.90,3.20)	BBS9
rs78444298	1.18 (-1.51,3.95)	3.04 (-0.59,6.80)	1.18 (-2.40,4.88)	0.96 (-3.54,5.67)	-0.07 (-4.95,5.06)	EDEM3
rs7978659	-0.56 (-1.24,0.13)	-0.72 (-1.64,0.22)	-0.34 (-1.28,0.62)	-0.46 (-1.65,0.74)	-0.22 (-1.54,1.11)	LMBR1L
rs9568868	1.13 (0.20,2.07)	1.72 (0.46,3.01)	1.72 (0.42,3.03)	1.23 (-0.40,2.88)	1.45 (-0.36,3.29)	OLFM4
rs9880272	-0.13 (-0.86,0.60)	-0.61 (-1.60,0.38)	0.02 (-0.98,1.04)	-0.18 (-1.44,1.11)	-0.20 (-1.59,1.21)	CADM2

## Sheet: MalAdultLeanDiff_SNP
Supplemental File 4: Table 8, male adult SNP effects on male total lean mass
SNP	Age9	Age13	Age15	Age18	Age25	Closest gene
rs10131761	-0.21 (-0.99,0.58)	-0.72 (-1.77,0.34)	-0.99 (-2.06,0.09)	-0.19 (-1.55,1.18)	-0.46 (-1.96,1.07)	FBXO33
rs10132280	0.61 (-0.08,1.30)	0.94 (-0.00,1.88)	1.04 (0.08,2.00)	0.37 (-0.84,1.58)	0.33 (-1.01,1.68)	STXBP6
rs10236214	-0.07 (-0.73,0.60)	-0.05 (-0.95,0.86)	-0.10 (-1.02,0.84)	-0.11 (-1.28,1.08)	0.48 (-0.83,1.80)	KCNH2
rs10423928	-0.04 (-0.82,0.74)	-0.26 (-1.31,0.81)	-0.60 (-1.67,0.49)	-0.53 (-1.89,0.85)	-0.72 (-2.21,0.80)	GIPR
rs10824218	-0.03 (-0.67,0.61)	0.50 (-0.37,1.38)	0.98 (0.09,1.88)	-0.19 (-1.30,0.93)	0.46 (-0.77,1.71)	ADK
rs10883026	0.10 (-0.54,0.73)	-0.11 (-0.97,0.75)	0.17 (-0.70,1.05)	-0.10 (-1.20,1.01)	-0.55 (-1.76,0.67)	CRTAC1
rs10898317	-0.05 (-0.70,0.61)	-0.10 (-0.99,0.80)	0.59 (-0.32,1.52)	-0.16 (-1.30,0.99)	-0.97 (-2.20,0.28)	DLG2
rs10935143	-0.00 (-0.62,0.62)	-0.45 (-1.28,0.40)	0.05 (-0.81,0.91)	-0.44 (-1.51,0.65)	0.42 (-0.76,1.63)	EPHB1
rs10938398	0.19 (-0.45,0.83)	0.74 (-0.13,1.61)	0.69 (-0.19,1.58)	0.84 (-0.27,1.97)	1.46 (0.22,2.72)	GNPDA2
rs11079849	-0.13 (-0.81,0.56)	-0.17 (-1.10,0.76)	-0.79 (-1.72,0.16)	0.06 (-1.14,1.27)	0.83 (-0.49,2.17)	IGF2BP1
rs11150745	0.12 (-0.55,0.80)	0.05 (-0.86,0.96)	0.30 (-0.63,1.24)	-0.07 (-1.23,1.11)	0.38 (-0.91,1.68)	RPTOR
rs11208779	-0.38 (-1.00,0.25)	-0.39 (-1.24,0.46)	-0.43 (-1.28,0.44)	0.46 (-0.64,1.56)	-0.06 (-1.26,1.15)	PDE4B
rs11619722	-0.10 (-0.79,0.59)	0.96 (0.02,1.91)	1.00 (0.04,1.97)	0.22 (-0.98,1.44)	0.20 (-1.11,1.53)	GTF3A
rs11631651	-0.12 (-1.32,1.10)	-0.04 (-1.66,1.61)	-0.03 (-1.69,1.65)	-0.30 (-2.35,1.79)	-0.51 (-2.74,1.77)	HCN4
rs1167311	0.03 (-0.65,0.71)	-0.01 (-0.92,0.92)	0.39 (-0.55,1.34)	0.12 (-1.07,1.32)	0.15 (-1.15,1.47)	AGBL4
rs11708540	-0.02 (-0.84,0.82)	0.68 (-0.45,1.82)	0.84 (-0.32,2.00)	0.22 (-1.23,1.70)	-0.15 (-1.73,1.46)	FOXP1
rs117597828	-0.07 (-0.84,0.70)	0.24 (-0.80,1.30)	0.23 (-0.84,1.30)	-0.25 (-1.59,1.12)	-0.31 (-1.79,1.21)	PAX2
rs11780420	-0.12 (-0.76,0.51)	-1.00 (-1.85,-0.14)	-0.90 (-1.77,-0.03)	-0.61 (-1.70,0.50)	-0.20 (-1.41,1.03)	BLK
rs12140153	1.27 (0.16,2.39)	1.09 (-0.41,2.62)	0.91 (-0.61,2.45)	0.07 (-1.80,1.97)	1.18 (-0.91,3.31)	INADL
rs12149660	-0.46 (-1.46,0.56)	0.04 (-1.32,1.43)	-0.42 (-1.81,1.00)	0.11 (-1.64,1.89)	0.00 (-1.94,1.98)	AARS
rs1222216	-0.36 (-1.10,0.39)	-0.52 (-1.52,0.50)	-0.29 (-1.31,0.75)	0.26 (-1.04,1.58)	0.96 (-0.48,2.43)	ARL14EP
rs12538826	0.34 (-0.67,1.35)	-1.00 (-2.34,0.35)	-1.08 (-2.45,0.30)	-0.72 (-2.45,1.03)	-1.19 (-3.07,0.72)	PTCD1
rs12666574	0.46 (-0.21,1.14)	0.07 (-0.84,0.98)	0.01 (-0.92,0.94)	-0.16 (-1.33,1.01)	-0.15 (-1.43,1.15)	KIAA0087
rs12798028	-0.34 (-0.99,0.30)	-0.12 (-1.00,0.76)	-0.50 (-1.39,0.39)	-0.32 (-1.43,0.81)	-0.19 (-1.42,1.06)	NDUFS3
rs1284373	0.14 (-0.66,0.94)	0.23 (-0.85,1.33)	0.78 (-0.34,1.90)	0.20 (-1.20,1.62)	0.45 (-1.08,2.00)	HPCA
rs12923231	-0.36 (-0.98,0.28)	0.16 (-0.70,1.02)	0.04 (-0.83,0.91)	-0.19 (-1.28,0.91)	-0.41 (-1.60,0.79)	NFAT5
rs12941009	0.05 (-0.60,0.69)	-0.01 (-0.88,0.87)	0.19 (-0.70,1.10)	-0.09 (-1.21,1.04)	0.31 (-0.92,1.57)	MRM1
rs1296328	-0.21 (-0.85,0.43)	-0.30 (-1.16,0.57)	-0.39 (-1.26,0.50)	0.25 (-0.87,1.38)	0.08 (-1.15,1.33)	PCDH18
rs13066686	-0.40 (-1.05,0.25)	0.21 (-0.67,1.10)	-0.00 (-0.90,0.90)	-0.12 (-1.26,1.02)	0.07 (-1.19,1.35)	NSUN3
rs13107325	1.08 (-0.11,2.28)	-1.23 (-2.80,0.36)	-1.31 (-2.92,0.32)	0.33 (-1.75,2.45)	1.40 (-0.90,3.76)	SLC39A8
rs1320903	-0.08 (-0.76,0.60)	1.12 (0.19,2.06)	0.39 (-0.55,1.35)	0.21 (-0.99,1.41)	0.68 (-0.65,2.02)	CPNE4
rs13405033	-0.24 (-1.10,0.63)	1.01 (-0.18,2.21)	-0.07 (-1.27,1.14)	0.45 (-1.09,2.00)	0.50 (-1.17,2.20)	PAX8
rs1412239	0.27 (-0.39,0.95)	0.36 (-0.55,1.28)	0.89 (-0.05,1.82)	-0.33 (-1.48,0.84)	0.89 (-0.41,2.20)	LINGO2
rs1451077	0.25 (-0.39,0.90)	0.83 (-0.05,1.71)	0.33 (-0.57,1.23)	1.11 (-0.03,2.26)	1.31 (0.04,2.59)	ACVR2A
rs1459843	0.06 (-0.60,0.71)	0.39 (-0.50,1.29)	0.33 (-0.57,1.25)	-0.06 (-1.20,1.10)	0.23 (-1.03,1.51)	CAST
rs147730268	0.27 (-0.93,1.49)	-0.67 (-2.29,0.98)	0.01 (-1.65,1.70)	0.82 (-1.26,2.95)	0.02 (-2.27,2.37)	KNTC1
rs1529897	-0.24 (-0.87,0.40)	-0.84 (-1.70,0.02)	-0.56 (-1.44,0.33)	-0.55 (-1.66,0.57)	-1.07 (-2.28,0.15)	ADCY3
rs1568488	-0.45 (-1.09,0.20)	-0.21 (-1.08,0.67)	-0.02 (-0.91,0.88)	0.01 (-1.12,1.14)	-0.23 (-1.47,1.02)	ARHGEF26
rs1652376	0.34 (-0.30,0.99)	-0.07 (-0.93,0.80)	0.35 (-0.53,1.24)	0.38 (-0.73,1.50)	0.29 (-0.93,1.52)	NPC1
rs17024258	-0.47 (-2.39,1.49)	-0.56 (-3.19,2.15)	0.64 (-2.09,3.44)	2.91 (-0.66,6.60)	1.58 (-2.33,5.66)	GNAT2
rs17145600	-0.68 (-2.65,1.33)	0.69 (-1.97,3.41)	-0.38 (-3.05,2.36)	-0.57 (-3.86,2.83)	-2.51 (-6.07,1.19)	GTF2IRD1
rs17421586	0.31 (-0.36,0.98)	-0.17 (-1.07,0.74)	0.11 (-0.81,1.04)	0.19 (-0.98,1.36)	1.05 (-0.24,2.36)	TNRC6B
rs1812736	-0.27 (-1.11,0.59)	0.42 (-0.74,1.59)	-0.41 (-1.58,0.78)	0.42 (-1.07,1.94)	0.54 (-1.09,2.20)	HNF4G
rs1861410	-0.02 (-0.64,0.61)	0.14 (-0.70,0.99)	0.06 (-0.80,0.93)	-0.32 (-1.39,0.77)	-0.36 (-1.55,0.84)	FANCL
rs1887197	0.55 (-0.10,1.22)	0.13 (-0.76,1.03)	0.47 (-0.44,1.39)	0.79 (-0.36,1.96)	1.04 (-0.25,2.34)	PRIMA1
rs1990573	0.17 (-0.52,0.87)	0.29 (-0.65,1.24)	-0.04 (-0.99,0.92)	0.64 (-0.56,1.86)	0.79 (-0.54,2.14)	RP11-297M9.1
rs2125232	0.52 (-0.16,1.20)	0.56 (-0.36,1.48)	0.69 (-0.24,1.64)	-0.10 (-1.27,1.08)	0.26 (-1.02,1.56)	AKT3
rs2143975	0.10 (-0.53,0.73)	0.55 (-0.32,1.42)	0.13 (-0.75,1.01)	0.15 (-0.97,1.27)	0.23 (-1.01,1.49)	AKAP6
rs217669	0.30 (-0.40,1.01)	0.58 (-0.37,1.55)	-0.00 (-0.97,0.97)	-0.01 (-1.23,1.22)	0.12 (-1.23,1.48)	SYT16
rs2181375	-0.23 (-0.87,0.42)	-0.55 (-1.42,0.32)	0.11 (-0.78,1.01)	-0.22 (-1.35,0.92)	-0.93 (-2.17,0.32)	PTBP2
rs2238435	0.57 (-0.08,1.24)	0.70 (-0.19,1.61)	0.59 (-0.32,1.52)	0.49 (-0.66,1.66)	0.76 (-0.51,2.05)	ADCY9
rs2260051	-0.27 (-0.92,0.38)	0.03 (-0.85,0.91)	0.41 (-0.49,1.32)	-0.25 (-1.38,0.89)	0.20 (-1.05,1.46)	PRRC2A
rs2307111	0.53 (-0.12,1.18)	0.59 (-0.29,1.48)	0.33 (-0.56,1.24)	0.02 (-1.11,1.17)	1.03 (-0.22,2.30)	POC5
rs2336558	0.21 (-0.43,0.86)	0.54 (-0.34,1.43)	0.55 (-0.35,1.45)	0.16 (-0.97,1.30)	-0.24 (-1.50,1.03)	TMEM110
rs2526389	-0.49 (-1.14,0.16)	-0.32 (-1.20,0.57)	-0.85 (-1.74,0.05)	-0.42 (-1.53,0.71)	-1.37 (-2.59,-0.13)	SEMA3F
rs2537860	0.49 (-0.16,1.14)	0.79 (-0.08,1.68)	0.32 (-0.57,1.22)	0.08 (-1.05,1.21)	0.29 (-0.95,1.54)	KIT
rs2591496	-0.29 (-1.01,0.44)	-0.44 (-1.42,0.55)	-0.15 (-1.15,0.87)	-0.41 (-1.66,0.87)	-0.10 (-1.47,1.30)	RANBP17
rs27741	0.39 (-0.25,1.04)	0.35 (-0.52,1.24)	0.01 (-0.89,0.91)	0.45 (-0.68,1.60)	0.48 (-0.76,1.74)	CLN3
rs2918217	-0.01 (-0.92,0.92)	-1.01 (-2.23,0.23)	-0.39 (-1.64,0.88)	-0.31 (-1.89,1.29)	1.02 (-0.75,2.82)	LSAMP
rs34052145	0.32 (-0.34,0.98)	0.11 (-0.79,1.01)	0.41 (-0.51,1.33)	0.32 (-0.83,1.48)	0.81 (-0.45,2.09)	POU3F1
rs34517439	0.11 (-0.85,1.07)	0.86 (-0.44,2.17)	0.99 (-0.34,2.34)	1.61 (-0.11,3.36)	0.85 (-1.03,2.76)	DNAJB4
rs34714518	0.67 (-0.26,1.61)	-0.19 (-1.44,1.07)	0.16 (-1.11,1.45)	0.29 (-1.31,1.91)	-0.12 (-1.90,1.69)	PARK2
rs3552	0.24 (-0.39,0.88)	0.80 (-0.06,1.67)	0.87 (-0.01,1.76)	0.52 (-0.59,1.64)	0.83 (-0.40,2.07)	AAK1
rs35732620	-0.18 (-0.83,0.47)	-0.05 (-0.93,0.83)	-0.30 (-1.19,0.59)	0.22 (-0.90,1.36)	-0.78 (-2.00,0.44)	KCNB2
rs3750310	0.04 (-0.59,0.68)	-0.66 (-1.51,0.19)	-0.72 (-1.59,0.15)	-0.41 (-1.50,0.70)	0.47 (-0.73,1.70)	MSRA
rs3762444	0.33 (-0.30,0.98)	-0.10 (-0.96,0.77)	0.16 (-0.72,1.05)	0.25 (-0.86,1.37)	0.68 (-0.55,1.92)	PLCH2
rs3798519	0.39 (-0.42,1.21)	0.50 (-0.61,1.62)	0.46 (-0.67,1.60)	-0.22 (-1.65,1.22)	0.86 (-0.72,2.46)	TFAP2B
rs3810291	-0.23 (-0.96,0.51)	-0.27 (-1.26,0.74)	-0.09 (-1.11,0.95)	-0.07 (-1.36,1.23)	-0.14 (-1.55,1.28)	ZC3H4
rs3923783	0.15 (-0.65,0.95)	0.78 (-0.31,1.89)	0.79 (-0.32,1.92)	-0.25 (-1.64,1.16)	1.00 (-0.54,2.55)	RTN4RL1
rs396354	-0.06 (-0.75,0.64)	0.83 (-0.11,1.78)	0.53 (-0.43,1.49)	0.31 (-0.89,1.52)	-0.56 (-1.87,0.77)	CHMP3
rs4477562	1.15 (0.22,2.09)	1.75 (0.48,3.03)	1.73 (0.44,3.04)	1.22 (-0.39,2.87)	1.45 (-0.35,3.29)	OLFM4
rs4755726	0.25 (-0.41,0.92)	-0.01 (-0.91,0.90)	0.06 (-0.86,0.99)	0.13 (-1.03,1.30)	0.25 (-1.03,1.55)	HSD17B12
rs4759228	0.73 (0.00,1.47)	0.56 (-0.43,1.56)	1.00 (-0.01,2.03)	0.17 (-1.10,1.46)	0.10 (-1.29,1.51)	PA2G4
rs4840941	0.20 (-0.43,0.83)	-0.54 (-1.38,0.32)	-0.48 (-1.34,0.39)	0.61 (-0.48,1.72)	1.17 (-0.04,2.40)	SGK223
rs4898556	0.15 (-0.48,0.77)	0.79 (-0.06,1.65)	0.77 (-0.10,1.65)	0.59 (-0.51,1.71)	0.97 (-0.25,2.21)	MDGA2
rs4962671	-0.14 (-0.79,0.52)	0.02 (-0.86,0.91)	-0.13 (-1.03,0.77)	-0.42 (-1.55,0.73)	-0.61 (-1.86,0.66)	LHPP
rs543874	0.52 (-0.24,1.28)	1.29 (0.26,2.34)	0.90 (-0.15,1.97)	1.03 (-0.30,2.39)	0.71 (-0.78,2.21)	SEC16B
rs55726687	-0.29 (-1.07,0.50)	-0.29 (-1.35,0.77)	-0.89 (-1.96,0.20)	-0.42 (-1.77,0.95)	-0.40 (-1.90,1.13)	WNK1
rs55742087	0.86 (0.02,1.71)	1.05 (-0.09,2.20)	1.34 (0.17,2.52)	0.61 (-0.85,2.10)	1.35 (-0.27,3.00)	DGKG
rs55782528	0.06 (-0.61,0.73)	0.04 (-0.86,0.96)	0.01 (-0.92,0.94)	-0.10 (-1.26,1.08)	-0.26 (-1.54,1.04)	CADM2
rs57488047	0.63 (-0.01,1.28)	0.16 (-0.71,1.04)	0.28 (-0.61,1.17)	-0.64 (-1.75,0.48)	-0.42 (-1.65,0.82)	RASGRF1
rs58243949	0.42 (-0.35,1.20)	1.10 (0.05,2.16)	0.68 (-0.39,1.77)	0.40 (-0.95,1.77)	0.96 (-0.54,2.48)	RAB27B
rs6054427	-0.28 (-0.94,0.39)	-0.39 (-1.29,0.51)	-0.49 (-1.40,0.43)	-0.59 (-1.74,0.57)	-0.27 (-1.55,1.02)	BMP2
rs6096886	0.49 (-0.30,1.30)	-0.32 (-1.39,0.77)	0.69 (-0.41,1.81)	0.65 (-0.75,2.06)	1.13 (-0.42,2.70)	ZFP64
rs61765650	-0.08 (-0.87,0.72)	-1.21 (-2.27,-0.14)	-0.92 (-2.01,0.18)	-1.07 (-2.43,0.32)	-0.08 (-1.61,1.48)	NEGR1
rs61789562	0.07 (-0.96,1.11)	-1.32 (-2.68,0.07)	-0.71 (-2.11,0.71)	0.24 (-1.53,2.03)	1.41 (-0.55,3.41)	MSL2
rs61813324	0.12 (-0.94,1.19)	-0.48 (-1.90,0.96)	-0.17 (-1.62,1.30)	-0.25 (-2.06,1.60)	-0.06 (-2.06,1.97)	MEX3A
rs61954177	0.11 (-0.54,0.77)	1.22 (0.32,2.13)	0.89 (-0.03,1.81)	0.83 (-0.32,1.99)	0.84 (-0.42,2.11)	AL133318.1
rs61992671	0.50 (-0.30,1.32)	0.76 (-0.32,1.86)	0.50 (-0.59,1.60)	0.75 (-0.63,2.14)	0.37 (-1.13,1.89)	AL117190.3
rs62048402	0.52 (-0.12,1.17)	0.48 (-0.39,1.36)	0.37 (-0.52,1.27)	0.42 (-0.70,1.56)	1.17 (-0.07,2.43)	FTO
rs62457529	-0.02 (-1.03,1.00)	0.35 (-1.03,1.74)	0.10 (-1.30,1.52)	0.43 (-1.33,2.23)	-0.97 (-2.90,1.00)	PDE1C
rs6265	0.05 (-0.72,0.83)	0.04 (-1.01,1.09)	0.13 (-0.94,1.21)	0.34 (-1.01,1.70)	0.46 (-1.03,1.97)	BDNF
rs6436661	0.20 (-0.93,1.35)	1.68 (0.11,3.27)	1.66 (0.06,3.28)	0.75 (-1.26,2.81)	1.61 (-0.59,3.86)	COL4A3
rs6490030	-0.12 (-0.78,0.55)	-0.08 (-0.98,0.82)	-0.70 (-1.61,0.21)	-0.09 (-1.24,1.07)	0.10 (-1.17,1.38)	MED13L
rs6753397	0.00 (-0.70,0.71)	-0.49 (-1.44,0.46)	-0.20 (-1.17,0.78)	-0.03 (-1.26,1.21)	-0.25 (-1.60,1.12)	POU3F3
rs6962280	0.31 (-0.32,0.94)	-0.53 (-1.37,0.32)	-0.76 (-1.62,0.11)	-0.17 (-1.25,0.93)	-0.30 (-1.48,0.90)	ZMIZ2
rs7132908	0.34 (-0.32,1.00)	1.17 (0.28,2.07)	1.22 (0.31,2.14)	0.53 (-0.61,1.68)	0.92 (-0.34,2.20)	FAIM2
rs7232171	0.35 (-0.28,0.98)	0.41 (-0.45,1.27)	0.51 (-0.36,1.40)	0.34 (-0.76,1.46)	0.20 (-1.01,1.43)	ASXL3
rs7240682	0.55 (-0.22,1.33)	1.21 (0.17,2.27)	0.72 (-0.34,1.79)	0.90 (-0.44,2.25)	1.76 (0.26,3.28)	MC4R
rs72674843	0.16 (-0.57,0.90)	1.07 (0.07,2.08)	0.65 (-0.37,1.68)	-0.05 (-1.32,1.24)	0.31 (-1.10,1.74)	KIAA1429
rs72867447	0.04 (-0.61,0.69)	0.22 (-0.66,1.11)	0.27 (-0.62,1.18)	-0.10 (-1.23,1.04)	-0.97 (-2.19,0.27)	ARNTL
rs7308188	0.46 (-0.25,1.18)	1.19 (0.21,2.18)	0.87 (-0.13,1.87)	0.11 (-1.13,1.36)	-0.17 (-1.52,1.21)	C12orf42
rs73875019	0.09 (-0.89,1.07)	0.77 (-0.55,2.11)	-0.00 (-1.34,1.35)	0.22 (-1.47,1.94)	0.07 (-1.77,1.95)	CPNE4
rs74621225	0.64 (-0.34,1.63)	1.17 (-0.15,2.51)	0.83 (-0.52,2.19)	0.67 (-1.01,2.38)	0.48 (-1.35,2.34)	MMS22L
rs7581907	0.60 (-0.36,1.57)	1.25 (-0.06,2.58)	-0.11 (-1.43,1.22)	0.96 (-0.73,2.68)	0.71 (-1.14,2.59)	PARD3B
rs7619139	-0.02 (-0.65,0.62)	0.43 (-0.43,1.30)	0.19 (-0.69,1.08)	0.07 (-1.04,1.19)	-0.04 (-1.25,1.19)	RARB
rs76895963	2.79 (0.02,5.63)	3.47 (-0.31,7.39)	5.14 (1.16,9.27)	4.80 (-0.07,9.90)	6.50 (0.99,12.30)	CCND2
rs7703782	-0.43 (-1.34,0.49)	-0.11 (-1.35,1.16)	-0.11 (-1.38,1.17)	0.37 (-1.23,2.00)	0.44 (-1.32,2.23)	MEF2C
rs7827210	-0.14 (-0.78,0.52)	-0.88 (-1.76,-0.00)	0.22 (-0.68,1.13)	-0.60 (-1.72,0.53)	0.13 (-1.11,1.39)	PURG
rs7940691	0.04 (-0.62,0.69)	0.64 (-0.25,1.54)	0.37 (-0.53,1.29)	0.47 (-0.68,1.63)	0.08 (-1.18,1.37)	EFEMP2
rs7983454	-0.21 (-0.84,0.42)	-1.06 (-1.90,-0.21)	-0.92 (-1.78,-0.05)	-0.22 (-1.30,0.88)	-0.30 (-1.50,0.92)	ARHGEF7
rs800526	-0.28 (-1.02,0.47)	0.52 (-0.49,1.55)	0.75 (-0.28,1.79)	0.22 (-1.07,1.53)	0.33 (-1.09,1.78)	TRPS1
rs8008772	0.49 (-0.25,1.23)	-0.32 (-1.32,0.69)	-0.39 (-1.41,0.63)	-0.42 (-1.71,0.88)	-0.42 (-1.84,1.02)	GALC
rs8008910	-0.42 (-1.18,0.35)	0.37 (-0.67,1.42)	0.07 (-0.99,1.15)	0.18 (-1.16,1.54)	0.26 (-1.24,1.78)	NRXN3
rs8054079	0.24 (-0.66,1.15)	1.91 (0.67,3.17)	1.85 (0.59,3.12)	-0.22 (-1.77,1.35)	0.01 (-1.71,1.76)	GPR139
rs8112818	-0.02 (-0.67,0.62)	0.81 (-0.07,1.70)	0.55 (-0.34,1.46)	0.28 (-0.84,1.41)	0.49 (-0.75,1.74)	CRTC1
rs8192675	0.36 (-0.31,1.05)	0.83 (-0.10,1.76)	0.49 (-0.45,1.44)	0.57 (-0.62,1.78)	0.91 (-0.42,2.26)	SLC2A2
rs894000	0.11 (-0.55,0.78)	0.61 (-0.29,1.53)	0.38 (-0.54,1.31)	1.20 (0.02,2.38)	1.00 (-0.29,2.31)	MAP6D1
rs9277992	0.14 (-0.67,0.97)	0.77 (-0.34,1.89)	0.99 (-0.15,2.14)	-0.35 (-1.76,1.07)	-0.27 (-1.82,1.30)	DAXX
rs9317002	0.10 (-0.52,0.74)	-1.01 (-1.86,-0.15)	-1.00 (-1.87,-0.12)	0.18 (-0.93,1.30)	-0.22 (-1.43,1.00)	PCDH17
rs9320823	-0.41 (-1.05,0.23)	-0.46 (-1.32,0.41)	0.02 (-0.87,0.91)	-0.11 (-1.23,1.02)	-0.07 (-1.31,1.18)	MMS22L
rs9329197	-0.22 (-0.88,0.45)	-0.04 (-0.94,0.87)	-0.58 (-1.49,0.33)	0.05 (-1.10,1.21)	0.17 (-1.10,1.45)	TNKS
rs935166	-0.14 (-0.77,0.50)	-0.10 (-0.96,0.77)	-0.09 (-0.97,0.79)	-0.07 (-1.18,1.05)	0.34 (-0.87,1.56)	KCNK3
rs9379829	0.45 (-0.33,1.23)	0.71 (-0.35,1.77)	0.83 (-0.25,1.93)	0.09 (-1.27,1.46)	0.44 (-1.06,1.97)	HIST1H2BD
rs9469899	-0.15 (-0.80,0.51)	-0.25 (-1.13,0.64)	-0.17 (-1.08,0.74)	0.56 (-0.59,1.73)	0.25 (-1.01,1.53)	UHRF1BP1
rs9471333	-0.43 (-1.06,0.20)	-0.62 (-1.47,0.24)	-0.72 (-1.59,0.16)	-0.70 (-1.80,0.41)	0.09 (-1.13,1.32)	LRFN2
rs9478671	-0.24 (-0.99,0.52)	-1.07 (-2.08,-0.04)	-0.19 (-1.24,0.86)	-0.34 (-1.67,1.00)	-0.44 (-1.90,1.05)	NOX3
rs9522279	0.34 (-0.30,0.98)	-0.16 (-1.02,0.70)	0.50 (-0.38,1.39)	-0.16 (-1.26,0.96)	-0.52 (-1.73,0.71)	RP11-65D24.2
rs9788550	-0.32 (-1.04,0.41)	-0.52 (-1.49,0.47)	-0.24 (-1.24,0.76)	0.21 (-1.06,1.50)	-0.06 (-1.45,1.36)	PRKD1
rs984225	0.08 (-0.56,0.71)	-0.27 (-1.13,0.59)	0.17 (-0.71,1.05)	0.10 (-1.01,1.22)	0.28 (-0.95,1.53)	TBX15
rs9861443	0.89 (0.17,1.61)	1.65 (0.67,2.64)	1.89 (0.90,2.90)	0.86 (-0.39,2.12)	1.21 (-0.18,2.61)	CGGBP1
rs9901404	0.67 (-0.25,1.60)	0.93 (-0.30,2.18)	0.71 (-0.53,1.98)	0.85 (-0.70,2.43)	0.72 (-0.99,2.46)	MAP2K3
rs9977825	-0.25 (-0.90,0.41)	-0.02 (-0.91,0.88)	0.06 (-0.84,0.98)	0.10 (-1.04,1.26)	-0.41 (-1.66,0.85)	ADARB1

## Sheet: FemchildTotFatDiff_SNPCombo
Supplemental File 4: Table 9, combined sex child SNP effects on female total fat mass
SNP	Age9	Age13	Age15	Age18	Age25	Closest gene
rs1000471	1.35 (-2.03,4.85)	1.54 (-1.96,5.17)	0.72 (-3.07,4.66)	2.13 (-1.98,6.41)	1.64 (-2.88,6.37)	RHCG
rs10095724	1.27 (-1.46,4.09)	2.32 (-0.55,5.27)	1.48 (-1.61,4.67)	2.40 (-0.93,5.84)	0.46 (-3.13,4.20)	RB1CC1
rs10111937	-1.03 (-3.88,1.90)	-0.59 (-3.55,2.47)	-0.57 (-3.79,2.76)	-0.62 (-4.06,2.93)	0.24 (-3.59,4.22)	OPRK1
rs10116891	1.85 (-2.61,6.52)	4.03 (-0.69,8.97)	1.86 (-3.17,7.16)	0.24 (-5.05,5.83)	0.55 (-5.33,6.79)	RP11-295D22.1
rs10133279	1.59 (-1.19,4.46)	0.22 (-2.63,3.15)	0.94 (-2.18,4.17)	-0.25 (-3.55,3.17)	0.63 (-3.06,4.46)	SEL1L
rs1013737	1.66 (-1.00,4.39)	2.32 (-0.45,5.17)	0.62 (-2.35,3.68)	2.24 (-0.99,5.56)	1.82 (-1.72,5.48)	ADCYAP1
rs10182458	7.40 (4.60,10.28)	6.97 (4.08,9.94)	6.12 (3.00,9.35)	6.32 (2.97,9.79)	5.13 (1.46,8.93)	ADCY3
rs10234366	3.51 (-0.68,7.87)	4.30 (-0.08,8.88)	1.79 (-2.87,6.67)	1.58 (-3.37,6.77)	-0.13 (-5.57,5.62)	AC011294.3
rs10498713	-1.05 (-4.76,2.80)	-0.41 (-4.28,3.62)	-0.49 (-4.71,3.91)	0.18 (-4.35,4.92)	-0.19 (-5.19,5.07)	HDGFL1
rs10503246	3.72 (0.73,6.80)	0.61 (-2.40,3.71)	1.34 (-1.96,4.75)	0.33 (-3.15,3.94)	2.71 (-1.22,6.80)	CSMD1
rs10503555	0.35 (-2.32,3.10)	1.06 (-1.73,3.93)	-0.55 (-3.54,2.54)	-0.38 (-3.58,2.92)	-2.23 (-5.69,1.36)	TUSC3
rs10519136	4.70 (1.88,7.59)	4.26 (1.35,7.25)	4.65 (1.46,7.93)	3.61 (0.24,7.09)	2.89 (-0.79,6.70)	SEMA6D
rs1061072	-0.66 (-4.87,3.72)	0.57 (-3.85,5.19)	0.28 (-4.51,5.30)	0.99 (-4.15,6.40)	1.41 (-4.30,7.46)	CTBP2
rs10790809	0.63 (-2.16,3.49)	1.30 (-1.60,4.29)	1.84 (-1.34,5.13)	1.33 (-2.04,4.83)	0.26 (-3.42,4.08)	KIRREL3
rs10791902	0.98 (-2.02,4.08)	1.04 (-2.09,4.26)	0.83 (-2.56,4.34)	1.46 (-2.16,5.21)	2.89 (-1.17,7.13)	SSH3
rs10796828	-0.34 (-3.11,2.50)	0.16 (-2.72,3.13)	-0.21 (-3.34,3.02)	0.81 (-2.56,4.30)	-2.17 (-5.81,1.60)	ORAOV1
rs10823504	-0.78 (-6.10,4.85)	-3.13 (-8.53,2.58)	0.75 (-5.36,7.26)	0.89 (-5.65,7.89)	0.84 (-6.38,8.62)	NPFFR1
rs10841379	0.28 (-2.57,3.22)	1.94 (-1.07,5.04)	1.77 (-1.51,5.17)	0.44 (-3.01,4.02)	1.46 (-2.40,5.47)	AEBP2
rs10842356	0.59 (-2.06,3.30)	-0.15 (-2.87,2.65)	0.23 (-2.74,3.29)	-0.01 (-3.18,3.26)	-0.09 (-3.60,3.53)	BCAT1
rs10860295	-0.54 (-3.16,2.15)	0.15 (-2.58,2.96)	0.01 (-2.96,3.07)	0.18 (-3.00,3.45)	-1.30 (-4.76,2.28)	RP11-181C3.1
rs10887571	0.55 (-2.26,3.45)	-0.14 (-3.04,2.84)	0.01 (-3.15,3.27)	1.46 (-1.95,4.99)	0.91 (-2.81,4.78)	GRID1
rs10896348	0.17 (-2.77,3.19)	-2.03 (-5.01,1.04)	-1.17 (-4.44,2.22)	-1.72 (-5.19,1.89)	0.02 (-3.86,4.06)	PPP6R3
rs10937241	2.63 (-1.11,6.52)	3.69 (-0.23,7.76)	1.02 (-3.13,5.35)	2.31 (-2.16,7.00)	2.19 (-2.76,7.40)	ETV5
rs10953577	2.61 (-0.16,5.46)	1.16 (-1.67,4.07)	2.03 (-1.08,5.23)	2.03 (-1.29,5.45)	0.71 (-2.91,4.46)	DNAJB9
rs10962279	-0.27 (-3.74,3.33)	-1.95 (-5.50,1.72)	-1.66 (-5.52,2.36)	-0.37 (-4.55,4.00)	-0.21 (-4.82,4.63)	CCDC171
rs11150745	3.96 (1.06,6.96)	1.76 (-1.19,4.81)	2.09 (-1.13,5.43)	0.83 (-2.56,4.34)	2.51 (-1.30,6.47)	RPTOR
rs11165687	2.72 (-0.13,5.65)	3.18 (0.22,6.24)	1.42 (-1.76,4.70)	2.61 (-0.81,6.15)	-0.56 (-4.23,3.25)	PTBP2
rs11205303	-3.85 (-9.96,2.68)	0.24 (-6.44,7.40)	-1.53 (-8.62,6.11)	-0.28 (-7.81,7.87)	-2.40 (-10.41,6.33)	MTMR11
rs11209943	3.06 (0.24,5.95)	1.53 (-1.34,4.49)	2.91 (-0.26,6.18)	1.35 (-1.98,4.79)	-0.09 (-3.72,3.68)	NEGR1
rs11215403	2.06 (-1.05,5.26)	2.35 (-0.87,5.68)	1.62 (-1.87,5.23)	0.76 (-2.93,4.60)	0.82 (-3.26,5.07)	CADM1
rs11256627	0.31 (-2.63,3.35)	1.35 (-1.74,4.53)	0.67 (-2.67,4.13)	0.87 (-2.70,4.57)	0.87 (-3.10,5.00)	CELF2
rs113728099	15.91 (5.64,27.17)	10.63 (0.47,21.81)	7.67 (-3.02,19.54)	3.52 (-7.39,15.71)	3.98 (-8.24,17.82)	MC4R
rs11525873	2.76 (-1.66,7.38)	3.64 (-0.97,8.46)	3.76 (-1.24,9.03)	1.55 (-3.66,7.04)	-0.01 (-5.66,5.97)	TTC26
rs115319174	5.70 (-0.39,12.17)	7.48 (1.09,14.28)	7.35 (0.40,14.79)	4.32 (-2.86,12.03)	3.42 (-4.48,11.97)	GPR1
rs115903965	8.08 (-3.57,21.13)	8.68 (-3.50,22.40)	4.29 (-8.23,18.53)	10.54 (-3.72,26.90)	8.98 (-6.37,26.86)	MAGI1
rs116399833	2.55 (-1.14,6.37)	2.46 (-1.36,6.43)	2.87 (-1.31,7.22)	4.10 (-0.42,8.83)	2.47 (-2.41,7.59)	LRRC25
rs11642090	0.91 (-1.83,3.72)	0.45 (-2.37,3.35)	-0.46 (-3.50,2.68)	0.51 (-2.77,3.91)	0.10 (-3.52,3.86)	CMIP
rs11727676	5.41 (-0.17,11.31)	1.31 (-4.25,7.19)	1.07 (-4.94,7.47)	1.28 (-5.14,8.14)	1.13 (-5.95,8.74)	HHIP
rs117455294	1.41 (-5.32,8.62)	3.02 (-4.09,10.66)	-1.23 (-8.62,6.76)	-2.90 (-10.62,5.49)	-1.58 (-10.10,7.74)	GNAS
rs1177279	-0.95 (-3.87,2.05)	-0.09 (-3.14,3.06)	0.08 (-3.24,3.52)	-1.23 (-4.73,2.40)	-0.41 (-4.31,3.64)	KIAA1841
rs11777719	1.29 (-1.71,4.38)	0.74 (-2.35,3.93)	0.64 (-2.72,4.11)	2.04 (-1.61,5.82)	0.78 (-3.20,4.93)	CLDN23
rs117903946	6.37 (-0.93,14.20)	3.80 (-3.60,11.77)	3.58 (-4.48,12.31)	-0.99 (-9.16,7.92)	2.80 (-6.55,13.08)	ZDHHC1
rs117911387	-4.70 (-11.65,2.80)	-2.73 (-10.08,5.22)	-4.93 (-12.76,3.59)	-8.74 (-16.73,0.02)	-8.71 (-17.40,0.89)	STXBP1
rs11891707	0.73 (-3.14,4.77)	1.04 (-2.99,5.23)	1.04 (-3.37,5.64)	-0.56 (-5.19,4.28)	0.66 (-4.55,6.16)	ZDBF2
rs11925138	0.22 (-4.37,5.03)	1.38 (-3.43,6.42)	2.74 (-2.57,8.33)	5.04 (-0.76,11.18)	1.79 (-4.38,8.37)	CPNE4
rs1199333	2.41 (-1.08,6.02)	1.76 (-1.84,5.49)	1.31 (-2.59,5.37)	0.48 (-3.64,4.77)	1.28 (-3.33,6.11)	MRAS
rs12042908	3.85 (1.09,6.69)	5.05 (2.15,8.03)	3.29 (0.19,6.49)	3.03 (-0.27,6.43)	1.66 (-1.94,5.40)	FPGT-TNNI3K
rs12042908	3.85 (1.09,6.69)	5.05 (2.15,8.03)	3.29 (0.19,6.49)	3.03 (-0.27,6.43)	1.66 (-1.94,5.40)	TNNI3K
rs12045879	4.15 (1.16,7.21)	3.68 (0.60,6.85)	2.42 (-0.89,5.84)	2.54 (-0.98,6.20)	4.71 (0.73,8.84)	CELA2B
rs12110721	1.67 (-1.93,5.41)	-0.34 (-3.99,3.46)	-0.39 (-4.37,3.75)	1.76 (-2.57,6.29)	-0.69 (-5.34,4.19)	GFRAL
rs12132598	1.23 (-1.62,4.15)	1.85 (-1.12,4.90)	0.62 (-2.56,3.90)	3.13 (-0.35,6.72)	1.47 (-2.32,5.39)	AMPD1
rs12140153	2.16 (-2.71,7.26)	3.35 (-1.75,8.71)	3.09 (-2.41,8.91)	0.59 (-5.08,6.60)	3.44 (-3.02,10.33)	INADL
rs12214497	1.27 (-1.56,4.19)	1.52 (-1.42,4.56)	0.98 (-2.22,4.28)	1.58 (-1.84,5.13)	1.46 (-2.32,5.39)	OFCC1
rs12308065	1.08 (-1.85,4.09)	1.05 (-1.98,4.16)	0.04 (-3.22,3.41)	2.51 (-1.05,6.20)	0.76 (-3.12,4.80)	GCN1L1
rs12429545	9.05 (4.59,13.69)	7.70 (3.14,12.47)	6.67 (1.73,11.85)	5.29 (0.10,10.74)	3.66 (-1.97,9.62)	OLFM4
rs12436513	2.67 (-0.16,5.58)	1.73 (-1.18,4.72)	-0.48 (-3.58,2.72)	0.20 (-3.12,3.64)	1.73 (-2.00,5.61)	TRAF3
rs12601380	0.09 (-2.63,2.88)	1.36 (-1.50,4.30)	1.60 (-1.52,4.82)	2.65 (-0.71,6.12)	1.45 (-2.23,5.26)	GGNBP2
rs12606230	3.49 (0.33,6.75)	2.52 (-0.73,5.86)	1.59 (-1.91,5.22)	1.15 (-2.56,5.01)	1.51 (-2.60,5.81)	RAB27B
rs12641981	1.85 (-0.88,4.66)	0.61 (-2.19,3.49)	-0.60 (-3.61,2.51)	0.19 (-3.04,3.53)	2.05 (-1.59,5.82)	GNPDA2
rs12713889	-0.35 (-3.10,2.48)	0.38 (-2.49,3.34)	-0.22 (-3.33,2.99)	-1.49 (-4.77,1.90)	-1.46 (-5.08,2.30)	LRRTM4
rs12748436	1.36 (-3.37,6.32)	0.87 (-4.01,6.00)	-3.20 (-8.29,2.17)	-0.27 (-5.88,5.67)	0.77 (-5.43,7.38)	SEC16B
rs12798028	4.22 (1.42,7.09)	3.50 (0.63,6.46)	1.96 (-1.13,5.14)	2.86 (-0.46,6.28)	1.73 (-1.91,5.50)	NDUFS3
rs12817542	1.89 (-4.09,8.24)	2.40 (-3.83,9.03)	1.83 (-4.88,9.02)	3.63 (-3.69,11.51)	3.83 (-4.33,12.69)	C12orf42
rs12941038	-2.33 (-5.41,0.85)	-1.57 (-4.80,1.76)	-2.20 (-5.69,1.42)	-1.10 (-4.87,2.81)	-4.35 (-8.36,-0.16)	PRKAR1A
rs12992672	4.72 (1.09,8.48)	5.51 (1.73,9.44)	3.45 (-0.59,7.65)	4.75 (0.39,9.30)	4.56 (-0.26,9.61)	TMEM18
rs13047416	2.47 (-0.31,5.32)	1.19 (-1.64,4.11)	0.50 (-2.57,3.67)	1.73 (-1.60,5.16)	-0.45 (-4.03,3.27)	ETS2
rs13254613	-1.18 (-3.97,1.69)	-0.76 (-3.66,2.23)	-1.03 (-4.18,2.22)	-1.08 (-4.44,2.40)	-3.83 (-7.44,-0.07)	YTHDF3
rs13256357	0.82 (-2.45,4.20)	2.73 (-0.72,6.31)	2.16 (-1.57,6.03)	3.36 (-0.66,7.54)	1.48 (-2.85,6.00)	MSRA
rs1333010	1.33 (-1.58,4.33)	3.13 (0.05,6.29)	1.31 (-1.97,4.70)	2.78 (-0.78,6.47)	-0.45 (-4.27,3.51)	PCDH9
rs1342831	1.49 (-4.28,7.60)	2.29 (-3.71,8.66)	-0.55 (-6.89,6.23)	0.94 (-5.89,8.26)	1.63 (-6.00,9.88)	MLIP
rs1357798	-0.57 (-3.78,2.75)	0.26 (-3.10,3.74)	-1.31 (-4.91,2.43)	0.80 (-3.12,4.88)	-0.56 (-4.82,3.90)	CADM2
rs1384660	1.36 (-2.03,4.87)	-1.15 (-4.58,2.40)	0.43 (-3.36,4.38)	2.00 (-2.12,6.30)	0.17 (-4.32,4.88)	LRP1B
rs1402989	1.55 (-1.11,4.29)	3.63 (0.82,6.52)	2.68 (-0.36,5.80)	2.07 (-1.15,5.39)	3.07 (-0.50,6.78)	NEK10
rs1421085	5.52 (2.72,8.40)	5.62 (2.71,8.61)	4.23 (1.11,7.44)	3.77 (0.45,7.19)	3.11 (-0.53,6.89)	FTO
rs1422067	1.27 (-1.80,4.44)	1.57 (-1.63,4.88)	0.78 (-2.68,4.37)	2.72 (-1.05,6.63)	0.63 (-3.46,4.90)	AP3B1
rs1452991	-0.53 (-3.27,2.30)	-0.23 (-3.09,2.71)	0.93 (-2.22,4.18)	0.95 (-2.41,4.42)	0.23 (-3.47,4.08)	NMBR
rs146910503	0.98 (-9.04,12.09)	5.68 (-5.10,17.67)	6.42 (-5.35,19.65)	5.99 (-6.54,20.21)	1.79 (-11.64,17.27)	DNMT3A
rs1476698	1.17 (-1.62,4.04)	-1.01 (-3.83,1.90)	-0.40 (-3.49,2.80)	-1.25 (-4.53,2.13)	-0.00 (-3.66,3.80)	FARP2
rs1552759	-0.85 (-3.59,1.97)	-1.63 (-4.45,1.27)	-0.29 (-3.39,2.92)	0.34 (-3.00,3.79)	1.29 (-2.43,5.15)	ANKS1B
rs1576655	-1.20 (-3.90,1.58)	-0.13 (-2.97,2.79)	0.10 (-3.00,3.29)	0.43 (-2.88,3.86)	-1.61 (-5.20,2.13)	RBM26
rs1619120	0.35 (-2.33,3.10)	0.51 (-2.26,3.37)	0.04 (-2.97,3.14)	-0.80 (-3.99,2.50)	-0.13 (-3.68,3.54)	NTRK2
rs1666132	3.07 (0.31,5.89)	1.85 (-0.97,4.75)	0.33 (-2.70,3.45)	1.00 (-2.26,4.36)	-0.35 (-3.91,3.33)	ROBO2
rs16839832	-1.49 (-6.56,3.85)	1.53 (-3.89,7.25)	3.15 (-2.82,9.49)	0.16 (-6.03,6.75)	-0.66 (-7.49,6.67)	KCNT2
rs16996644	5.46 (1.28,9.80)	4.61 (0.33,9.09)	3.26 (-1.33,8.06)	4.23 (-0.72,9.42)	2.28 (-3.09,7.95)	MACROD2
rs17399739	3.71 (-1.67,9.38)	5.32 (-0.35,11.31)	5.78 (-0.43,12.37)	5.94 (-0.67,12.98)	4.65 (-2.57,12.42)	GRID1
rs17637472	0.13 (-2.57,2.90)	1.58 (-1.26,4.50)	0.67 (-2.40,3.83)	-1.22 (-4.41,2.09)	-1.16 (-4.72,2.53)	RP11-81K2.1
rs1775255	1.81 (-0.90,4.60)	1.36 (-1.44,4.24)	0.46 (-2.56,3.57)	3.18 (-0.13,6.60)	0.52 (-3.04,4.22)	PKHD1
rs1800437	1.60 (-1.73,5.05)	-0.89 (-4.26,2.59)	-1.24 (-4.89,2.56)	-1.35 (-5.24,2.70)	-0.14 (-4.50,4.42)	GIPR
rs1808579	2.49 (-0.20,5.25)	2.89 (0.10,5.77)	2.39 (-0.64,5.52)	2.88 (-0.37,6.24)	0.32 (-3.19,3.96)	NPC1
rs1808579	2.49 (-0.20,5.25)	2.89 (0.10,5.77)	2.39 (-0.64,5.52)	2.88 (-0.37,6.24)	0.32 (-3.19,3.96)	C18orf8
rs1852006	2.55 (-0.30,5.47)	3.12 (0.17,6.17)	1.98 (-1.20,5.27)	2.79 (-0.65,6.34)	3.86 (0.03,7.85)	MAGI2
rs1865719	0.27 (-2.51,3.13)	-0.22 (-3.09,2.73)	0.03 (-3.10,3.26)	0.64 (-2.73,4.12)	-1.45 (-5.11,2.36)	NRXN3
rs1933437	-0.10 (-2.79,2.65)	0.53 (-2.27,3.41)	0.31 (-2.74,3.45)	0.17 (-3.07,3.53)	-0.66 (-4.21,3.03)	FLT3
rs1935354	3.40 (0.66,6.22)	2.35 (-0.46,5.24)	3.31 (0.23,6.49)	1.36 (-1.87,4.71)	2.12 (-1.49,5.87)	LINGO2
rs2034963	-0.36 (-3.12,2.49)	0.74 (-2.16,3.72)	-0.17 (-3.29,3.05)	2.15 (-1.26,5.68)	-0.40 (-4.08,3.42)	CDC25A
rs2115885	2.22 (-1.08,5.64)	5.03 (1.51,8.66)	2.48 (-1.25,6.36)	2.57 (-1.41,6.71)	5.67 (1.13,10.42)	TMEM161B
rs212517	-0.55 (-3.24,2.20)	-0.45 (-3.23,2.42)	1.26 (-1.82,4.44)	-1.35 (-4.54,1.95)	0.72 (-2.91,4.49)	ECE1
rs2141004	5.04 (1.90,8.28)	3.92 (0.70,7.25)	2.57 (-0.88,6.15)	2.57 (-1.12,6.40)	3.60 (-0.51,7.88)	DKFZP761K2322
rs2175171	0.65 (-2.04,3.41)	0.79 (-2.00,3.67)	0.03 (-2.99,3.15)	1.47 (-1.80,4.85)	2.31 (-1.33,6.08)	CAMTA1
rs2187642	-1.48 (-4.18,1.30)	-3.20 (-5.95,-0.38)	-2.32 (-5.34,0.79)	-1.92 (-5.14,1.42)	-2.12 (-5.68,1.56)	ETV6
rs2207894	0.09 (-3.30,3.60)	-0.53 (-4.02,3.09)	1.30 (-2.57,5.32)	0.15 (-3.92,4.39)	-0.92 (-5.39,3.76)	CBLN4
rs2229330	0.34 (-5.15,6.16)	0.40 (-5.28,6.41)	-2.31 (-8.32,4.09)	0.64 (-5.94,7.68)	-0.83 (-8.03,6.94)	ZBTB48
rs2238435	4.80 (1.97,7.70)	3.26 (0.37,6.23)	3.26 (0.11,6.50)	2.80 (-0.54,6.26)	3.03 (-0.65,6.85)	ADCY9
rs2242258	0.80 (-2.27,3.96)	1.62 (-1.59,4.93)	0.28 (-3.17,3.85)	0.02 (-3.65,3.83)	0.46 (-3.63,4.72)	CAMK2G
rs2246623	3.62 (0.60,6.74)	3.15 (0.02,6.37)	3.86 (0.44,7.41)	0.67 (-2.87,4.33)	1.09 (-2.85,5.18)	EXOC7
rs2268762	1.11 (-1.59,3.89)	0.89 (-1.91,3.76)	0.48 (-2.55,3.61)	-0.55 (-3.75,2.76)	0.47 (-3.10,4.17)	ACVR2B
rs2275241	0.47 (-2.26,3.27)	0.81 (-2.03,3.72)	-0.42 (-3.46,2.73)	2.17 (-1.16,5.61)	3.13 (-0.60,7.00)	LMX1B
rs2281148	1.18 (-1.97,4.42)	1.42 (-1.85,4.80)	1.75 (-1.83,5.45)	-1.15 (-4.86,2.69)	-0.86 (-4.97,3.44)	CTNNBL1
rs2307111	0.58 (-2.14,3.38)	1.24 (-1.60,4.16)	0.70 (-2.38,3.88)	3.17 (-0.20,6.65)	0.20 (-3.43,3.97)	POC5
rs2349179	-0.53 (-3.27,2.28)	-0.53 (-3.37,2.40)	-0.54 (-3.64,2.66)	-0.55 (-3.86,2.87)	0.88 (-2.85,4.76)	NXPH1
rs2356864	1.04 (-1.66,3.81)	0.60 (-2.18,3.46)	-0.58 (-3.57,2.50)	-0.22 (-3.42,3.09)	0.14 (-3.41,3.81)	DMRTA2
rs2409743	2.37 (-0.38,5.20)	1.80 (-1.04,4.72)	2.98 (-0.14,6.20)	2.16 (-1.15,5.57)	2.33 (-1.33,6.12)	XKR6
rs2539692	0.16 (-2.55,2.94)	-0.78 (-3.56,2.07)	-0.48 (-3.51,2.64)	-1.76 (-4.95,1.54)	-1.17 (-4.72,2.52)	BCL11A
rs2594994	-1.54 (-5.03,2.09)	1.84 (-1.90,5.73)	2.71 (-1.39,6.99)	1.40 (-2.93,5.93)	-0.67 (-5.37,4.26)	ATG7
rs262338	-0.10 (-2.74,2.61)	0.46 (-2.29,3.29)	0.64 (-2.36,3.74)	-0.26 (-3.44,3.03)	1.36 (-2.22,5.07)	RELN
rs2629881	-2.03 (-5.20,1.23)	0.52 (-2.85,4.01)	0.54 (-3.13,4.34)	0.51 (-3.40,4.58)	-0.68 (-4.94,3.76)	FHIT
rs2722406	2.20 (-0.79,5.29)	2.24 (-0.86,5.45)	0.28 (-3.04,3.71)	0.83 (-2.73,4.51)	1.28 (-2.67,5.39)	NPY
rs2735556	-0.77 (-4.88,3.52)	0.37 (-3.95,4.87)	0.33 (-4.36,5.24)	0.29 (-4.74,5.60)	1.97 (-3.64,7.91)	CGGBP1
rs2755253	0.04 (-2.78,2.94)	-0.14 (-3.06,2.87)	0.77 (-2.44,4.09)	-0.66 (-4.05,2.84)	0.67 (-3.10,4.58)	SLC35D1
rs2767486	1.98 (-1.40,5.47)	1.90 (-1.59,5.52)	2.31 (-1.51,6.27)	2.33 (-1.74,6.57)	1.06 (-3.41,5.74)	LEPR
rs28629903	4.64 (1.77,7.58)	2.26 (-0.64,5.25)	2.87 (-0.32,6.15)	3.60 (0.17,7.14)	1.83 (-1.89,5.70)	BCL7A
rs2867116	-0.25 (-3.96,3.61)	-1.17 (-4.98,2.80)	0.32 (-3.89,4.72)	0.28 (-4.20,4.97)	0.71 (-4.24,5.92)	TMEM18
rs2902142	-0.81 (-3.51,1.97)	-0.92 (-3.71,1.96)	0.03 (-3.04,3.21)	0.29 (-2.99,3.69)	-0.05 (-3.69,3.72)	FANCL
rs2939931	0.55 (-2.12,3.28)	-0.73 (-3.46,2.07)	1.79 (-1.26,4.93)	-1.08 (-4.23,2.18)	-2.30 (-5.76,1.28)	MCMBP
rs2958542	1.67 (-1.11,4.52)	-0.54 (-3.35,2.35)	0.01 (-3.08,3.19)	1.29 (-2.04,4.73)	2.27 (-1.44,6.12)	SCGB1A1
rs2970356	-2.32 (-5.19,0.64)	-1.05 (-4.07,2.06)	-0.25 (-3.56,3.16)	0.10 (-3.43,3.76)	-1.87 (-5.68,2.09)	ZNF710
rs3013431	-1.45 (-4.17,1.35)	0.56 (-2.32,3.52)	-0.84 (-3.92,2.35)	-0.59 (-3.89,2.83)	-0.42 (-4.08,3.38)	MOV10
rs3118252	2.73 (-0.03,5.57)	2.44 (-0.41,5.38)	2.66 (-0.45,5.88)	1.58 (-1.71,4.98)	2.64 (-1.03,6.44)	TUSC1
rs3129942	-0.16 (-3.15,2.92)	0.64 (-2.48,3.85)	1.64 (-1.79,5.19)	1.24 (-2.42,5.03)	1.30 (-2.75,5.53)	C6orf10
rs3131336	0.36 (-3.71,4.59)	0.02 (-4.17,4.40)	-1.66 (-6.13,3.02)	-1.73 (-6.51,3.30)	0.08 (-5.35,5.82)	TRIM27
rs3181269	2.51 (-0.56,5.67)	1.07 (-2.06,4.30)	1.98 (-1.46,5.54)	0.93 (-2.70,4.69)	1.32 (-2.71,5.53)	CD59
rs34196306	-0.34 (-4.55,4.05)	-1.99 (-6.27,2.49)	-2.67 (-7.29,2.17)	-3.97 (-8.83,1.16)	-2.20 (-7.72,3.64)	ZNF184
rs34260097	5.73 (2.48,9.08)	3.42 (0.13,6.82)	2.72 (-0.84,6.41)	2.46 (-1.33,6.38)	2.78 (-1.41,7.15)	SIM1
rs34517439	0.38 (-3.78,4.71)	0.33 (-3.96,4.82)	0.61 (-4.08,5.53)	1.97 (-3.09,7.29)	0.67 (-4.87,6.53)	GIPC2
rs34517439	0.38 (-3.78,4.71)	0.33 (-3.96,4.82)	0.61 (-4.08,5.53)	1.97 (-3.09,7.29)	0.67 (-4.87,6.53)	DNAJB4
rs34722008	0.33 (-2.49,3.24)	-0.32 (-3.23,2.67)	-0.01 (-3.18,3.26)	0.32 (-3.07,3.83)	-2.04 (-5.71,1.76)	AC021860.1
rs34811474	3.36 (-0.65,7.53)	3.12 (-1.03,7.44)	1.92 (-2.52,6.56)	1.84 (-2.93,6.85)	0.47 (-4.67,5.88)	ANAPC4
rs35162296	2.04 (-2.28,6.56)	1.15 (-3.28,5.80)	-0.25 (-5.01,4.74)	-0.50 (-5.57,4.84)	1.22 (-4.51,7.29)	HIST1H4H
rs35189091	-0.52 (-3.24,2.28)	0.53 (-2.33,3.46)	0.85 (-2.26,4.07)	1.00 (-2.32,4.44)	-1.00 (-4.60,2.74)	PCDH18
rs355748	0.45 (-2.31,3.30)	1.05 (-1.84,4.01)	1.11 (-2.03,4.36)	1.46 (-1.90,4.94)	0.10 (-3.57,3.92)	ARHGEF26
rs35588936	0.74 (-4.84,6.64)	2.84 (-3.07,9.11)	-1.18 (-7.33,5.38)	-0.13 (-6.77,6.99)	1.03 (-6.43,9.08)	ARHGEF2
rs35926495	-0.62 (-3.34,2.18)	-0.52 (-3.35,2.39)	-1.58 (-4.63,1.56)	0.53 (-2.79,3.96)	-0.39 (-4.02,3.38)	GNAI2
rs3774604	-0.49 (-3.19,2.29)	0.25 (-2.56,3.15)	0.60 (-2.48,3.77)	1.33 (-1.98,4.75)	1.62 (-2.07,5.44)	CACNA1D
rs3791478	3.02 (-1.32,7.55)	2.65 (-1.82,7.34)	3.12 (-1.76,8.25)	1.33 (-3.80,6.72)	1.42 (-4.22,7.39)	HDAC4
rs3798519	3.83 (0.24,7.54)	3.85 (0.12,7.71)	2.73 (-1.29,6.91)	2.42 (-1.87,6.90)	0.34 (-4.32,5.23)	TFAP2B
rs3810291	1.37 (-1.74,4.59)	3.40 (0.11,6.80)	2.87 (-0.69,6.57)	1.26 (-2.47,5.14)	1.54 (-2.62,5.88)	ZC3H4
rs3810304	1.20 (-2.17,4.69)	0.10 (-3.36,3.69)	0.80 (-3.00,4.74)	0.64 (-3.39,4.84)	-0.95 (-5.31,3.63)	ZNF536
rs3815156	3.35 (-0.19,7.03)	3.24 (-0.44,7.05)	1.29 (-2.63,5.37)	3.06 (-1.21,7.51)	3.28 (-1.44,8.22)	NF1
rs3817428	0.13 (-2.83,3.18)	-0.13 (-3.19,3.02)	0.55 (-2.81,4.02)	2.34 (-1.29,6.10)	1.81 (-2.16,5.95)	ACAN
rs3862342	0.49 (-2.44,3.51)	1.55 (-1.53,4.73)	-0.73 (-4.01,2.67)	1.37 (-2.21,5.07)	-0.31 (-4.17,3.71)	FOLH1
rs3936511	-1.56 (-4.86,1.85)	-1.35 (-4.77,2.20)	-0.87 (-4.62,3.02)	-0.90 (-4.89,3.26)	-2.81 (-7.14,1.71)	AC022431.2
rs39862	2.73 (-0.31,5.86)	3.31 (0.13,6.58)	2.48 (-0.96,6.03)	1.51 (-2.10,5.26)	2.07 (-1.94,6.25)	MAST4
rs4074404	3.02 (-0.60,6.77)	2.48 (-1.26,6.36)	1.18 (-2.83,5.36)	1.71 (-2.58,6.19)	1.58 (-3.18,6.58)	PLA2G4A
rs41310284	2.29 (-2.23,7.02)	3.12 (-1.61,8.07)	1.11 (-3.92,6.40)	3.52 (-1.98,9.33)	0.64 (-5.23,6.87)	PAX2
rs4267058	1.62 (-1.19,4.50)	0.79 (-2.10,3.76)	1.34 (-1.82,4.60)	-0.09 (-3.41,3.35)	1.60 (-2.16,5.52)	METTL15
rs435775	2.76 (-0.36,5.97)	2.76 (-0.48,6.10)	1.89 (-1.60,5.51)	2.36 (-1.38,6.24)	1.96 (-2.18,6.27)	GPR63
rs4432271	0.15 (-3.74,4.19)	-0.76 (-4.75,3.39)	0.01 (-4.36,4.57)	-0.80 (-5.42,4.05)	-1.49 (-6.55,3.85)	GP2
rs4545941	4.82 (-0.17,10.06)	2.33 (-2.72,7.65)	0.80 (-4.59,6.49)	-1.02 (-6.59,4.88)	-0.62 (-6.73,5.90)	EPS15L1
rs4572029	0.59 (-2.65,3.93)	-0.22 (-3.55,3.23)	0.22 (-3.44,4.01)	-0.43 (-4.30,3.60)	1.11 (-3.26,5.66)	VPS26A
rs4677156	-1.24 (-4.39,2.02)	0.39 (-2.93,3.82)	1.37 (-2.27,5.15)	-2.03 (-5.79,1.88)	0.12 (-4.09,4.52)	RYBP
rs4723263	1.29 (-1.37,4.02)	0.47 (-2.26,3.28)	-0.58 (-3.53,2.45)	-0.21 (-3.36,3.05)	-1.58 (-5.02,1.98)	BBS9
rs4739558	2.04 (-0.73,4.89)	2.35 (-0.53,5.32)	2.01 (-1.13,5.24)	3.31 (-0.07,6.81)	2.93 (-0.81,6.82)	FGFR1
rs4744246	3.09 (0.27,5.99)	2.78 (-0.13,5.78)	2.54 (-0.62,5.81)	1.33 (-2.01,4.78)	2.08 (-1.63,5.93)	FAM120A
rs4783789	-0.60 (-3.75,2.66)	0.23 (-3.07,3.64)	-1.08 (-4.63,2.60)	-0.95 (-4.74,3.00)	2.17 (-2.18,6.72)	SALL1
rs4808961	0.27 (-2.48,3.10)	-0.13 (-2.97,2.79)	-0.63 (-3.70,2.53)	0.62 (-2.69,4.05)	-1.47 (-5.06,2.26)	GATAD2A
rs4889630	5.29 (1.89,8.79)	5.88 (2.35,9.53)	6.04 (2.17,10.04)	5.23 (1.15,9.48)	5.37 (0.83,10.10)	BCL7C
rs4958568	-1.17 (-4.06,1.80)	-2.15 (-5.11,0.91)	0.71 (-2.61,4.15)	-2.73 (-6.15,0.82)	0.32 (-3.59,4.38)	NMUR2
rs4985555	0.16 (-2.68,3.09)	0.83 (-2.14,3.88)	0.10 (-3.10,3.40)	0.15 (-3.26,3.68)	0.17 (-3.59,4.08)	IL34
rs538579	0.82 (-2.07,3.79)	0.09 (-2.88,3.15)	0.63 (-2.62,4.00)	0.98 (-2.49,4.58)	0.18 (-3.64,4.15)	CADPS
rs543874	0.93 (-2.29,4.25)	1.59 (-1.77,5.06)	2.45 (-1.23,6.27)	2.01 (-1.91,6.09)	2.03 (-2.28,6.54)	SEC16B
rs55726687	3.72 (0.26,7.30)	4.08 (0.47,7.81)	0.89 (-2.92,4.85)	1.09 (-2.98,5.33)	-0.36 (-4.77,4.25)	WNK1
rs55880046	4.68 (0.68,8.85)	5.24 (1.08,9.58)	4.21 (-0.28,8.90)	2.73 (-1.99,7.69)	0.24 (-4.87,5.62)	GPRC5B
rs56133711	1.60 (-1.44,4.74)	1.94 (-1.22,5.21)	0.86 (-2.54,4.37)	1.92 (-1.75,5.72)	0.95 (-3.08,5.15)	BDNF
rs594585	-1.14 (-3.84,1.63)	0.02 (-2.81,2.93)	0.62 (-2.48,3.82)	-0.42 (-3.70,2.97)	-1.40 (-4.98,2.32)	CDH5
rs59714050	7.09 (1.44,13.06)	6.51 (0.70,12.66)	3.70 (-2.47,10.27)	1.70 (-4.73,8.57)	8.44 (0.91,16.52)	RASA2
rs6001872	1.97 (-0.84,4.86)	0.72 (-2.15,3.68)	0.44 (-2.68,3.66)	1.57 (-1.80,5.06)	-0.79 (-4.40,2.97)	TNRC6B
rs601338	2.23 (-0.51,5.05)	1.93 (-0.90,4.85)	1.10 (-1.97,4.26)	0.48 (-2.77,3.83)	0.70 (-2.92,4.46)	FUT2
rs61936936	3.99 (-0.54,8.72)	0.76 (-3.79,5.53)	1.53 (-3.46,6.78)	1.03 (-4.28,6.64)	0.68 (-5.17,6.89)	MED13L
rs61937656	-1.36 (-4.50,1.87)	-0.05 (-3.35,3.35)	0.65 (-2.95,4.38)	1.48 (-2.39,5.50)	-0.44 (-4.65,3.95)	CPNE8
rs61978655	-1.07 (-7.66,5.99)	-1.94 (-8.71,5.33)	-0.63 (-8.08,7.42)	-1.31 (-9.21,7.27)	1.68 (-7.53,11.80)	PRKD1
rs62037365	0.81 (-1.89,3.58)	0.97 (-1.84,3.85)	-0.19 (-3.20,2.92)	0.16 (-3.07,3.49)	0.26 (-3.30,3.96)	SH2B1
rs62048187	-0.09 (-3.03,2.93)	1.20 (-1.89,4.39)	-0.69 (-3.98,2.72)	-1.11 (-4.60,2.51)	-0.65 (-4.54,3.41)	TMCO5A
rs62106258	9.71 (1.76,18.28)	14.84 (6.24,24.14)	6.92 (-1.71,16.32)	6.68 (-2.51,16.74)	6.78 (-3.43,18.06)	FAM150B
rs62134189	1.80 (-2.57,6.37)	1.72 (-2.80,6.46)	2.71 (-2.25,7.92)	0.07 (-5.08,5.49)	0.19 (-5.45,6.17)	CAMKMT
rs62175963	-1.66 (-4.29,1.04)	-0.65 (-3.41,2.19)	-0.15 (-3.17,2.96)	-1.23 (-4.42,2.06)	-0.66 (-4.21,3.02)	RBMS1
rs62425398	-2.51 (-6.58,1.73)	-1.84 (-6.09,2.60)	-2.34 (-6.92,2.46)	-2.01 (-6.92,3.16)	-3.44 (-8.76,2.19)	PDE10A
rs62621197	5.38 (-2.98,14.47)	-0.69 (-8.85,8.20)	0.84 (-8.16,10.73)	0.46 (-9.11,11.05)	4.26 (-6.65,16.43)	ADAMTS10
rs630602	1.74 (-1.10,4.66)	1.47 (-1.46,4.49)	0.40 (-2.75,3.66)	-0.93 (-4.26,2.52)	1.39 (-2.42,5.34)	SSBP3
rs6449532	-0.98 (-3.70,1.83)	-1.20 (-4.02,1.71)	-0.30 (-3.40,2.91)	0.08 (-3.24,3.52)	-0.07 (-3.72,3.73)	ZSWIM6
rs6577497	0.05 (-2.66,2.84)	-0.26 (-3.06,2.63)	-1.12 (-4.15,2.00)	-1.17 (-4.40,2.17)	-2.57 (-6.09,1.08)	RERE
rs661878	1.52 (-2.34,5.54)	3.74 (-0.36,8.00)	1.70 (-2.66,6.25)	1.11 (-3.51,5.95)	2.31 (-2.82,7.72)	METTL15
rs663129	3.66 (0.44,6.97)	3.49 (0.17,6.92)	0.74 (-2.78,4.39)	3.43 (-0.44,7.44)	2.01 (-2.19,6.39)	MC4R
rs6719507	-0.09 (-2.73,2.62)	-0.09 (-2.83,2.71)	-0.25 (-3.22,2.81)	0.58 (-2.61,3.87)	0.39 (-3.13,4.04)	ALK
rs67603370	-2.37 (-7.75,3.34)	0.62 (-5.11,6.71)	0.60 (-5.59,7.19)	-0.47 (-6.98,6.49)	-1.71 (-8.79,5.92)	SHBG
rs67679818	-0.22 (-2.89,2.53)	0.66 (-2.14,3.53)	-0.93 (-3.93,2.15)	-0.07 (-3.28,3.25)	2.35 (-1.28,6.12)	IMMP2L
rs6783281	-1.46 (-4.32,1.49)	-2.59 (-5.53,0.43)	-0.29 (-3.55,3.09)	0.84 (-2.69,4.49)	-1.22 (-5.04,2.77)	CADM2
rs68015088	-0.53 (-3.24,2.24)	-0.17 (-2.98,2.73)	-0.16 (-3.22,3.00)	-0.11 (-3.39,3.28)	-0.19 (-3.82,3.57)	MBD2
rs686431	-1.78 (-10.72,8.06)	0.35 (-9.14,10.83)	3.58 (-7.09,15.46)	2.37 (-8.95,15.10)	6.98 (-6.18,21.99)	SLC26A8
rs6931604	0.37 (-2.36,3.17)	-0.99 (-3.78,1.89)	0.47 (-2.62,3.65)	-0.38 (-3.65,2.99)	-0.83 (-4.42,2.90)	POU3F2
rs6974282	-0.04 (-3.51,3.56)	-0.71 (-4.28,2.99)	0.22 (-3.71,4.31)	-0.76 (-4.88,3.55)	-1.66 (-6.21,3.12)	NYAP1
rs6979832	4.41 (1.63,7.27)	4.37 (1.47,7.34)	2.87 (-0.24,6.07)	1.74 (-1.53,5.12)	0.89 (-2.69,4.60)	LEP
rs7012648	3.64 (0.87,6.48)	3.11 (0.25,6.05)	2.74 (-0.36,5.94)	2.32 (-0.98,5.73)	1.35 (-2.27,5.10)	ELP3
rs7020564	-1.60 (-4.41,1.28)	-1.24 (-4.15,1.75)	-0.14 (-3.35,3.17)	-0.32 (-3.73,3.21)	-0.25 (-4.02,3.68)	ZNF462
rs7084503	1.59 (-1.07,4.33)	1.30 (-1.45,4.14)	0.20 (-2.76,3.26)	2.51 (-0.73,5.85)	1.11 (-2.43,4.78)	PFKP
rs7123283	1.03 (-1.66,3.78)	-0.57 (-3.31,2.24)	-0.94 (-3.91,2.12)	-1.46 (-4.61,1.78)	0.60 (-2.96,4.29)	C11orf63
rs7132908	6.14 (3.22,9.14)	4.16 (1.19,7.22)	5.72 (2.43,9.12)	3.27 (-0.15,6.80)	2.96 (-0.80,6.87)	FAIM2
rs7145052	-0.88 (-3.54,1.84)	-2.36 (-5.07,0.42)	0.23 (-2.80,3.35)	1.09 (-2.17,4.45)	0.49 (-3.10,4.21)	TRIP11
rs7159126	-0.13 (-3.00,2.82)	0.33 (-2.66,3.41)	0.82 (-2.46,4.20)	0.78 (-2.71,4.40)	-0.60 (-4.42,3.36)	BTBD7
rs7161424	-0.89 (-3.56,1.86)	-0.62 (-3.40,2.24)	-0.59 (-3.62,2.53)	-0.56 (-3.79,2.77)	0.86 (-2.76,4.62)	AKAP6
rs7162542	0.11 (-2.49,2.79)	1.82 (-0.93,4.64)	0.92 (-2.05,3.98)	0.76 (-2.40,4.02)	0.94 (-2.56,4.57)	ADAMTSL3
rs7217460	1.31 (-1.88,4.61)	0.84 (-2.45,4.25)	2.39 (-1.25,6.17)	3.26 (-0.65,7.33)	2.41 (-1.88,6.90)	PITPNC1
rs7237444	-1.09 (-4.12,2.03)	-0.70 (-3.84,2.55)	0.61 (-2.86,4.20)	-1.37 (-5.00,2.40)	-3.06 (-6.97,1.01)	PIK3C3
rs7239114	-0.29 (-3.02,2.51)	-0.23 (-3.05,2.68)	-0.12 (-3.20,3.05)	-0.61 (-3.88,2.76)	0.63 (-3.02,4.41)	ZBTB7C
rs72675820	2.75 (-0.04,5.62)	1.26 (-1.59,4.20)	1.02 (-2.07,4.21)	0.16 (-3.11,3.54)	0.52 (-3.09,4.27)	C4orf33
rs72755233	-0.82 (-5.77,4.40)	-0.24 (-5.41,5.20)	-2.07 (-7.58,3.77)	0.91 (-5.10,7.31)	-1.93 (-8.45,5.06)	ADAMTS17
rs7305424	3.57 (0.65,6.58)	3.42 (0.39,6.53)	2.58 (-0.69,5.95)	2.13 (-1.33,5.71)	2.72 (-1.15,6.74)	KSR2
rs7306710	2.15 (-0.59,4.96)	1.68 (-1.14,4.58)	1.23 (-1.83,4.38)	1.52 (-1.75,4.89)	-0.20 (-3.75,3.48)	HMGA2
rs73085586	4.21 (0.74,7.81)	1.27 (-2.23,4.90)	0.78 (-3.00,4.71)	0.86 (-3.18,5.07)	0.16 (-4.29,4.82)	FOXA2
rs73422097	2.54 (-0.49,5.66)	2.04 (-1.09,5.26)	1.23 (-2.14,4.73)	1.00 (-2.60,4.73)	-0.31 (-4.22,3.77)	PGC
rs7354849	1.74 (-1.00,4.56)	0.46 (-2.35,3.36)	0.76 (-2.31,3.92)	-0.74 (-3.96,2.59)	-0.07 (-3.65,3.65)	SIPA1L2
rs7355953	5.19 (1.81,8.68)	5.09 (1.58,8.71)	3.78 (0.01,7.69)	3.98 (-0.05,8.17)	4.36 (-0.12,9.05)	CADM2
rs7377083	2.14 (-0.61,4.96)	1.42 (-1.41,4.32)	1.20 (-1.87,4.37)	0.79 (-2.45,4.14)	2.05 (-1.58,5.83)	BANK1
rs7439324	2.31 (-1.35,6.10)	2.34 (-1.46,6.28)	0.63 (-3.43,4.88)	2.00 (-2.39,6.59)	3.11 (-1.80,8.27)	KCTD8
rs7503580	-2.30 (-6.07,1.62)	-4.14 (-7.98,-0.15)	-1.77 (-6.05,2.72)	-0.14 (-4.78,4.71)	-1.99 (-7.01,3.30)	BAIAP2
rs7522014	0.77 (-2.09,3.71)	2.74 (-0.28,5.85)	0.64 (-2.59,3.98)	0.24 (-3.19,3.80)	0.50 (-3.30,4.44)	PDE4B
rs7536458	-0.18 (-3.21,2.94)	-1.16 (-4.27,2.05)	-0.99 (-4.38,2.51)	-0.13 (-3.79,3.65)	-1.33 (-5.33,2.83)	SPAG17
rs75387636	2.72 (-3.84,9.73)	2.69 (-4.10,9.96)	2.19 (-5.19,10.15)	0.88 (-6.86,9.25)	2.86 (-5.95,12.49)	PRLHR
rs754635	2.52 (-1.66,6.87)	1.18 (-3.09,5.63)	1.99 (-2.69,6.89)	3.43 (-1.63,8.76)	0.47 (-4.98,6.22)	CCK
rs7550711	9.53 (0.68,19.17)	8.79 (-0.26,18.65)	7.68 (-2.05,18.37)	8.88 (-1.64,20.52)	11.87 (-0.32,25.57)	GPR61
rs7565437	-0.24 (-2.92,2.53)	0.28 (-2.52,3.16)	-0.04 (-3.08,3.09)	-0.08 (-3.32,3.27)	0.68 (-2.91,4.41)	SPRED2
rs76187039	0.02 (-3.91,4.11)	1.00 (-3.11,5.29)	0.43 (-4.00,5.08)	0.70 (-4.06,5.69)	2.36 (-2.95,7.96)	TTBK1
rs7619139	0.21 (-2.49,2.98)	-1.24 (-3.99,1.60)	0.37 (-2.68,3.51)	-0.03 (-3.27,3.32)	0.16 (-3.44,3.90)	RARB
rs7625768	-0.55 (-3.40,2.39)	0.92 (-2.08,4.01)	0.24 (-3.00,3.59)	1.60 (-1.91,5.24)	-0.05 (-3.85,3.90)	CPNE4
rs7633995	5.72 (0.51,11.20)	5.71 (0.31,11.40)	5.35 (-0.51,11.55)	2.59 (-3.48,9.04)	1.45 (-5.27,8.64)	CCDC39
rs7656673	-1.22 (-3.85,1.48)	0.85 (-1.93,3.71)	1.51 (-1.54,4.65)	1.69 (-1.57,5.05)	2.27 (-1.38,6.04)	PCDH7
rs7672	1.32 (-1.77,4.51)	2.41 (-0.84,5.76)	2.02 (-1.50,5.67)	2.18 (-1.57,6.08)	1.67 (-2.46,5.97)	PLA2G15
rs7711823	-0.55 (-3.42,2.42)	0.65 (-2.38,3.77)	0.49 (-2.80,3.90)	-0.12 (-3.62,3.50)	-1.38 (-5.18,2.57)	EBF1
rs7719067	2.03 (-0.67,4.81)	1.50 (-1.29,4.36)	0.42 (-2.58,3.52)	1.46 (-1.78,4.82)	0.04 (-3.51,3.73)	MFAP3
rs772175	-0.37 (-3.09,2.43)	-1.43 (-4.23,1.45)	-1.46 (-4.52,1.69)	-1.95 (-5.19,1.41)	-0.33 (-3.98,3.46)	SNRNP200
rs7753558	0.81 (-2.05,3.75)	2.14 (-0.87,5.24)	1.80 (-1.48,5.18)	2.16 (-1.33,5.78)	-1.11 (-4.84,2.78)	VGLL2
rs7759938	2.72 (-0.23,5.76)	3.90 (0.81,7.08)	2.81 (-0.52,6.26)	1.72 (-1.79,5.36)	1.94 (-1.95,5.99)	LIN28B
rs77960	-0.56 (-3.38,2.34)	-1.32 (-4.23,1.66)	-0.52 (-3.71,2.78)	-3.03 (-6.34,0.39)	-2.53 (-6.21,1.29)	NUDT12
rs77976727	5.29 (0.51,10.29)	8.22 (3.13,13.57)	3.74 (-1.57,9.33)	3.30 (-2.31,9.23)	6.80 (0.40,13.61)	CSMD1
rs7808296	3.94 (0.99,6.98)	5.06 (1.96,8.24)	3.03 (-0.27,6.45)	4.20 (0.63,7.89)	2.51 (-1.36,6.52)	RELN
rs7814267	0.34 (-3.08,3.89)	-0.21 (-3.74,3.45)	0.16 (-3.70,4.17)	0.71 (-3.42,5.02)	-0.78 (-5.30,3.96)	CSMD1
rs7817581	0.92 (-2.26,4.20)	1.72 (-1.61,5.15)	-0.34 (-3.88,3.34)	0.62 (-3.18,4.58)	-0.35 (-4.50,3.99)	TSNARE1
rs7840305	1.57 (-1.31,4.54)	1.54 (-1.46,4.63)	1.00 (-2.25,4.35)	1.26 (-2.22,4.86)	0.00 (-3.78,3.94)	CHCHD7
rs78420139	1.54 (-4.60,8.08)	1.08 (-5.25,7.84)	-1.19 (-7.92,6.04)	-0.85 (-8.04,6.91)	1.40 (-6.68,10.18)	DLK1
rs78444298	0.96 (-9.25,12.32)	-3.22 (-13.37,8.12)	6.04 (-6.04,19.68)	3.61 (-8.79,17.68)	2.70 (-10.83,18.29)	EDEM3
rs78607331	3.08 (-4.91,11.73)	-0.53 (-8.51,8.15)	1.67 (-7.17,11.34)	3.28 (-6.26,13.78)	-0.06 (-10.11,11.11)	R3HDM2
rs78607331	3.08 (-4.91,11.73)	-0.53 (-8.51,8.15)	1.67 (-7.17,11.34)	3.28 (-6.26,13.78)	-0.06 (-10.11,11.11)	RP11-123K3.4
rs788858	1.59 (-1.57,4.86)	1.54 (-1.74,4.94)	-0.16 (-3.68,3.50)	0.04 (-3.72,3.94)	1.82 (-2.43,6.25)	PRKG2
rs78907487	2.84 (-0.97,6.79)	0.12 (-3.72,4.12)	-1.12 (-5.26,3.20)	-3.73 (-8.03,0.77)	-1.22 (-6.09,3.90)	MAPK1
rs7951870	1.67 (-1.87,5.33)	1.44 (-2.22,5.24)	1.60 (-2.39,5.76)	0.41 (-3.78,4.79)	0.40 (-4.25,5.28)	DGKZ
rs7958241	2.27 (-0.62,5.25)	1.38 (-1.59,4.44)	2.70 (-0.58,6.08)	1.24 (-2.22,4.81)	-0.40 (-4.17,3.51)	LMBR1L
rs796915	1.51 (-1.41,4.52)	0.86 (-2.14,3.95)	1.01 (-2.27,4.39)	2.57 (-0.98,6.24)	2.52 (-1.40,6.59)	OPRM1
rs8030456	0.26 (-2.92,3.54)	0.79 (-2.52,4.20)	0.83 (-2.76,4.55)	1.49 (-2.37,5.50)	2.25 (-2.06,6.76)	MAP2K5
rs8096658	-3.28 (-6.04,-0.43)	-2.45 (-5.33,0.53)	-2.00 (-5.16,1.26)	-1.43 (-4.82,2.07)	-2.34 (-6.04,1.52)	NFATC1
rs8117463	0.86 (-1.95,3.74)	1.35 (-1.57,4.35)	-0.26 (-3.38,2.97)	1.88 (-1.52,5.40)	-0.63 (-4.30,3.17)	PCSK2
rs8130408	-1.06 (-4.14,2.12)	-0.51 (-3.72,2.80)	-0.99 (-4.46,2.61)	-1.71 (-5.39,2.11)	-2.58 (-6.63,1.65)	KCNJ6
rs824207	2.61 (-0.31,5.62)	1.54 (-1.45,4.62)	0.83 (-2.40,4.18)	1.59 (-1.90,5.19)	0.07 (-3.75,4.04)	NDN
rs836179	0.82 (-1.98,3.70)	1.28 (-1.63,4.28)	2.59 (-0.63,5.90)	1.06 (-2.32,4.55)	3.76 (-0.06,7.73)	GPD1
rs884152	0.68 (-2.13,3.56)	0.38 (-2.51,3.37)	0.01 (-3.13,3.26)	-1.30 (-4.61,2.13)	0.85 (-2.90,4.74)	EBF2
rs918472	2.89 (-0.16,6.03)	2.33 (-0.81,5.57)	1.24 (-2.15,4.74)	1.31 (-2.29,5.05)	1.51 (-2.48,5.66)	TLX3
rs9291816	2.12 (-0.77,5.10)	3.10 (0.06,6.22)	1.74 (-1.51,5.09)	3.56 (0.03,7.21)	2.46 (-1.39,6.47)	RGS7BP
rs9299	0.02 (-2.76,2.88)	-0.90 (-3.76,2.04)	-1.61 (-4.69,1.57)	0.19 (-3.15,3.64)	0.54 (-3.17,4.40)	HOXB3
rs9299	0.02 (-2.76,2.88)	-0.90 (-3.76,2.04)	-1.61 (-4.69,1.57)	0.19 (-3.15,3.64)	0.54 (-3.17,4.40)	HOXB5
rs9366803	6.41 (-15.30,33.69)	-18.19 (-35.33,3.49)	-21.13 (-39.09,2.13)	-18.37 (-37.95,7.40)	-24.02 (-43.54,2.27)	HLA-DQB1
rs9370527	3.24 (0.03,6.55)	3.01 (-0.31,6.45)	4.21 (0.56,7.99)	1.40 (-2.39,5.33)	1.40 (-2.78,5.75)	COL21A1
rs9438393	3.11 (0.33,5.98)	2.05 (-0.80,4.99)	0.40 (-2.66,3.55)	1.20 (-2.09,4.61)	-0.79 (-4.35,2.91)	SLC41A1
rs947088	-1.60 (-4.46,1.35)	-0.27 (-3.27,2.83)	-1.01 (-4.27,2.35)	-0.80 (-4.28,2.81)	1.94 (-2.00,6.05)	PCSK2
rs9538141	1.63 (-1.07,4.42)	1.41 (-1.39,4.30)	1.80 (-1.27,4.96)	1.57 (-1.69,4.94)	2.61 (-1.03,6.38)	PCDH17
rs957512	5.37 (2.45,8.37)	3.43 (0.46,6.49)	3.55 (0.31,6.89)	0.73 (-2.63,4.20)	1.49 (-2.26,5.39)	TLR4
rs9594686	1.44 (-2.08,5.09)	0.63 (-3.00,4.39)	1.63 (-2.36,5.78)	-0.12 (-4.30,4.24)	0.02 (-4.61,4.88)	DGKH
rs9603697	1.24 (-1.61,4.17)	-0.31 (-3.22,2.68)	0.36 (-2.83,3.65)	0.70 (-2.71,4.23)	-0.92 (-4.63,2.93)	AL133318.1
rs9610387	-2.16 (-6.81,2.72)	1.05 (-3.93,6.29)	-0.50 (-5.83,5.14)	-0.60 (-6.28,5.43)	-1.52 (-7.81,5.19)	RBFOX2
rs9611560	-2.36 (-5.39,0.77)	-2.01 (-5.17,1.25)	-1.58 (-5.01,1.98)	-1.32 (-5.00,2.50)	-0.67 (-4.77,3.61)	ZC3H7B
rs9652090	0.68 (-2.03,3.47)	-1.36 (-4.12,1.47)	-1.47 (-4.47,1.62)	-1.87 (-5.04,1.41)	-0.57 (-4.12,3.11)	GTF3A
rs9922288	-1.02 (-4.30,2.38)	-2.12 (-5.49,1.36)	-0.05 (-3.78,3.84)	-1.03 (-4.97,3.08)	-0.00 (-4.38,4.58)	RBBP6

## Sheet: FemAdultTotFatDiff_SNPCombo
Supplemental File 4: Table 10, adulthood sex combined SNP effects on female total fat mass
SNP	Age9	Age13	Age15	Age18	Age25	Closest gene
rs10146997	1.13 (-2.09,4.45)	1.84 (-1.52,5.31)	1.99 (-1.68,5.79)	1.61 (-2.29,5.66)	2.82 (-1.55,7.38)	NRXN3
rs10160769	0.80 (-2.43,4.14)	0.89 (-2.46,4.35)	0.64 (-3.01,4.43)	0.47 (-3.41,4.51)	2.72 (-1.68,7.32)	TSKU
rs10169594	4.15 (1.23,7.15)	1.18 (-1.76,4.20)	0.50 (-2.68,3.78)	-0.01 (-3.38,3.48)	1.47 (-2.32,5.40)	C2orf91
rs1017529	-2.99 (-6.46,0.61)	-1.27 (-4.93,2.54)	-2.28 (-6.23,1.84)	0.62 (-3.70,5.14)	-0.62 (-5.34,4.33)	GIT1
rs10185199	0.83 (-2.34,4.11)	1.63 (-1.68,5.05)	1.44 (-2.15,5.17)	0.53 (-3.27,4.49)	-0.27 (-4.44,4.07)	SLC8A1
rs10204994	1.73 (-1.47,5.04)	-0.89 (-4.12,2.46)	1.16 (-2.44,4.90)	-1.88 (-5.60,1.99)	-0.46 (-4.64,3.91)	CRIM1
rs1040046	-1.92 (-5.54,1.85)	-0.08 (-3.90,3.90)	-1.28 (-5.39,3.00)	-0.39 (-4.80,4.22)	-2.08 (-6.82,2.91)	UBE3D
rs10404726	3.06 (0.35,5.85)	3.87 (1.03,6.79)	1.69 (-1.34,4.81)	1.83 (-1.40,5.16)	1.33 (-2.21,5.01)	CRTC1
rs10423928	1.60 (-1.73,5.05)	-0.89 (-4.26,2.59)	-1.24 (-4.89,2.56)	-1.35 (-5.24,2.70)	-0.14 (-4.50,4.42)	GIPR
rs10457469	0.42 (-2.26,3.16)	0.05 (-2.71,2.89)	0.42 (-2.61,3.54)	1.21 (-2.05,4.57)	0.83 (-2.76,4.55)	HEY2
rs10499014	0.10 (-2.96,3.26)	-0.67 (-3.82,2.58)	-0.00 (-3.45,3.57)	1.00 (-2.71,4.85)	-0.64 (-4.66,3.55)	MMS22L
rs10505836	0.70 (-3.00,4.54)	-0.51 (-4.31,3.43)	-1.37 (-5.47,2.90)	-0.79 (-5.18,3.81)	-1.65 (-6.44,3.38)	PLEKHA5
rs10736156	3.42 (-0.38,7.36)	1.33 (-2.53,5.34)	1.29 (-2.92,5.69)	3.81 (-0.78,8.62)	1.30 (-3.64,6.49)	GBF1
rs10749659	2.55 (-0.66,5.87)	2.91 (-0.43,6.35)	1.79 (-1.80,5.50)	-0.42 (-4.16,3.47)	1.02 (-3.18,5.41)	MLLT11
rs10760277	-0.07 (-2.80,2.73)	-0.84 (-3.65,2.05)	-0.96 (-4.01,2.19)	-0.46 (-3.73,2.93)	-0.35 (-3.98,3.42)	CRB2
rs10774018	-3.19 (-6.29,0.00)	-0.72 (-4.00,2.68)	-1.32 (-4.88,2.38)	-0.73 (-4.57,3.25)	-2.14 (-6.30,2.20)	CACNA1C
rs10779835	0.76 (-1.93,3.52)	0.69 (-2.10,3.55)	0.22 (-2.80,3.33)	0.99 (-2.25,4.35)	0.71 (-2.89,4.44)	GALNT2
rs10791113	-0.06 (-2.74,2.70)	1.08 (-1.73,3.97)	0.80 (-2.25,3.95)	-0.41 (-3.63,2.91)	-0.77 (-4.31,2.90)	SNX19
rs10799778	-0.95 (-4.41,2.62)	0.69 (-2.95,4.47)	-1.06 (-4.96,3.00)	-0.61 (-4.80,3.76)	0.25 (-4.43,5.15)	LACTBL1
rs10805383	-1.08 (-3.69,1.60)	-2.64 (-5.31,0.10)	-1.88 (-4.81,1.14)	-1.38 (-4.53,1.87)	-1.28 (-4.77,2.34)	HTR1A
rs10835498	2.02 (-0.71,4.83)	2.50 (-0.35,5.42)	0.94 (-2.11,4.09)	2.48 (-0.82,5.89)	1.26 (-2.37,5.03)	KCNA4
rs10842231	5.33 (0.21,10.72)	0.09 (-4.94,5.38)	-0.99 (-6.41,4.75)	-0.60 (-6.40,5.55)	-0.17 (-6.58,6.68)	SOX5
rs10927006	-2.90 (-6.51,0.85)	-1.30 (-5.10,2.66)	-1.46 (-5.60,2.87)	0.69 (-3.83,5.42)	-0.53 (-5.44,4.63)	SDCCAG8
rs10935143	3.08 (0.33,5.90)	1.32 (-1.48,4.20)	2.45 (-0.64,5.63)	1.26 (-1.99,4.62)	1.46 (-2.15,5.20)	EPHB1
rs10960276	-1.51 (-4.25,1.31)	-0.51 (-3.38,2.44)	-1.41 (-4.50,1.79)	0.62 (-2.76,4.11)	-0.22 (-3.92,3.61)	TYRP1
rs10969334	1.73 (-1.01,4.54)	-0.25 (-3.03,2.61)	0.18 (-2.86,3.32)	1.45 (-1.83,4.84)	-1.07 (-4.60,2.60)	LINGO2
rs10973159	-0.54 (-3.32,2.31)	1.20 (-1.73,4.21)	0.89 (-2.29,4.17)	0.99 (-2.40,4.50)	0.01 (-3.73,3.89)	PAX5
rs11000993	-0.37 (-4.33,3.76)	-0.02 (-4.14,4.27)	0.65 (-3.86,5.38)	1.12 (-3.70,6.19)	2.44 (-2.96,8.15)	ADK
rs11079849	-0.75 (-3.59,2.17)	0.28 (-2.69,3.34)	1.26 (-2.00,4.63)	0.51 (-2.94,4.09)	0.68 (-3.15,4.65)	IGF2BP1
rs11134512	3.56 (0.65,6.56)	3.53 (0.51,6.64)	0.98 (-2.22,4.28)	2.39 (-1.08,5.98)	1.47 (-2.36,5.44)	WWC1
rs11134679	2.64 (-0.26,5.62)	2.52 (-0.48,5.62)	1.63 (-1.62,4.98)	1.93 (-1.54,5.53)	2.74 (-1.14,6.78)	RANBP17
rs11150462	5.53 (2.61,8.53)	2.72 (-0.22,5.75)	2.96 (-0.25,6.28)	3.07 (-0.37,6.62)	2.96 (-0.85,6.90)	CDH13
rs11150745	3.96 (1.06,6.96)	1.76 (-1.19,4.81)	2.09 (-1.13,5.43)	0.83 (-2.56,4.34)	2.51 (-1.30,6.47)	RPTOR
rs111584879	1.55 (-1.68,4.88)	0.95 (-2.38,4.39)	0.18 (-3.41,3.90)	-0.33 (-4.14,3.62)	0.92 (-3.36,5.39)	TIPIN
rs111768603	2.87 (-1.38,7.30)	0.95 (-3.37,5.45)	1.78 (-2.95,6.75)	3.23 (-1.89,8.63)	0.33 (-5.18,6.16)	CCK
rs11208659	2.13 (-2.85,7.36)	1.99 (-3.16,7.41)	1.16 (-4.39,7.03)	0.55 (-5.32,6.78)	0.36 (-6.12,7.29)	LEPR
rs11218510	1.31 (-1.41,4.10)	1.01 (-1.80,3.91)	1.20 (-1.87,4.36)	1.44 (-1.84,4.82)	2.96 (-0.71,6.75)	BLID
rs11223204	0.46 (-2.21,3.19)	1.17 (-1.61,4.03)	1.48 (-1.55,4.61)	4.76 (1.42,8.22)	2.85 (-0.77,6.59)	OPCML
rs112253053	-3.10 (-6.68,0.62)	-3.10 (-6.81,0.75)	-1.94 (-6.02,2.31)	-2.61 (-6.93,1.92)	-3.52 (-8.25,1.46)	SUGP1
rs112380819	1.04 (-3.15,5.42)	1.39 (-2.97,5.95)	-0.00 (-4.69,4.92)	-0.29 (-5.27,4.95)	1.89 (-3.82,7.93)	SETD5
rs1126930	4.85 (-3.03,13.36)	0.29 (-7.52,8.75)	5.36 (-3.58,15.12)	9.31 (-0.61,20.23)	4.90 (-5.71,16.69)	PRKAG1
rs112852122	2.92 (-0.97,6.95)	4.32 (0.25,8.55)	3.41 (-0.98,7.99)	3.49 (-1.20,8.40)	2.12 (-3.00,7.50)	ARFGEF2
rs112875651	3.80 (0.85,6.83)	4.15 (1.09,7.31)	2.22 (-1.06,5.61)	2.62 (-0.90,6.26)	3.10 (-0.79,7.14)	TRIB1
rs113079574	-1.31 (-4.50,1.98)	-0.14 (-3.48,3.31)	-0.01 (-3.65,3.77)	0.69 (-3.21,4.75)	-2.12 (-6.33,2.27)	SLC10A7
rs113132247	1.53 (-2.27,5.48)	1.54 (-2.40,5.63)	1.43 (-2.87,5.93)	0.01 (-4.49,4.72)	0.06 (-4.97,5.35)	GOLGA2
rs113230003	1.16 (-2.02,4.44)	0.76 (-2.53,4.16)	0.36 (-3.20,4.06)	0.39 (-3.41,4.35)	-0.02 (-4.18,4.31)	PGPEP1
rs113569731	1.84 (-3.15,7.10)	-1.59 (-6.62,3.70)	-1.60 (-7.07,4.21)	-0.73 (-6.63,5.54)	0.35 (-6.25,7.41)	SETD2
rs113706999	7.82 (-3.02,19.88)	8.20 (-2.98,20.67)	3.64 (-8.04,16.80)	-1.21 (-12.93,12.09)	5.96 (-8.32,22.47)	TOPAZ1
rs113962925	-3.31 (-8.24,1.90)	0.42 (-4.89,6.04)	0.56 (-5.23,6.71)	-0.55 (-6.66,5.96)	0.97 (-5.96,8.41)	CDK5RAP3
rs114263339	2.80 (-6.99,13.62)	-2.19 (-11.87,8.56)	-4.18 (-14.41,7.26)	-3.38 (-14.39,9.04)	0.96 (-11.34,14.97)	ISL1
rs114593013	-0.35 (-6.25,5.92)	1.69 (-4.53,8.31)	-1.94 (-8.44,5.01)	1.09 (-5.97,8.67)	0.10 (-7.61,8.46)	CADM2
rs11496125	0.17 (-2.49,2.90)	0.58 (-2.19,3.43)	0.58 (-2.44,3.68)	-0.95 (-4.12,2.33)	1.07 (-2.52,4.78)	RELN
rs11513729	-3.48 (-6.12,-0.76)	-1.61 (-4.40,1.25)	-0.84 (-3.89,2.31)	-2.12 (-5.33,1.20)	-0.79 (-4.38,2.93)	MAPKAPK5
rs11525873	2.76 (-1.66,7.38)	3.64 (-0.97,8.46)	3.76 (-1.24,9.03)	1.55 (-3.66,7.04)	-0.01 (-5.66,5.97)	TTC26
rs115778101	-4.99 (-11.72,2.25)	-2.94 (-10.06,4.74)	-2.15 (-9.92,6.30)	-0.36 (-8.76,8.81)	0.20 (-9.27,10.67)	USP33
rs11607476	2.90 (0.15,5.72)	1.71 (-1.11,4.61)	2.32 (-0.76,5.50)	2.32 (-0.97,5.72)	2.72 (-0.95,6.52)	CADM1
rs116195355	-0.27 (-7.65,7.70)	-1.55 (-9.09,6.61)	-1.49 (-9.60,7.36)	-2.25 (-10.85,7.18)	-0.18 (-9.73,10.38)	MACF1
rs11642387	-2.53 (-6.94,2.08)	-1.75 (-6.35,3.08)	-0.49 (-5.56,4.86)	-1.40 (-6.77,4.27)	-0.58 (-6.56,5.78)	RBFOX1
rs11659764	-0.72 (-6.38,5.29)	0.73 (-5.24,7.08)	3.98 (-2.71,11.14)	1.47 (-5.48,8.93)	-0.91 (-8.40,7.20)	TCF4
rs1167311	-0.18 (-3.09,2.81)	0.65 (-2.39,3.78)	0.60 (-2.71,4.02)	1.46 (-2.10,5.16)	0.94 (-2.97,5.02)	AGBL4
rs11691869	-2.08 (-4.83,0.75)	0.21 (-2.70,3.22)	-0.95 (-4.09,2.29)	-1.96 (-5.27,1.48)	-1.73 (-5.39,2.08)	AFF3
rs11708540	-1.70 (-5.30,2.03)	-1.50 (-5.24,2.39)	-0.43 (-4.55,3.87)	0.09 (-4.32,4.72)	1.74 (-3.22,6.96)	FOXP1
rs117176448	-1.97 (-6.45,2.73)	0.32 (-4.43,5.30)	0.08 (-5.08,5.51)	-0.01 (-5.52,5.82)	0.63 (-5.50,7.17)	PTK2B
rs11765062	1.12 (-1.52,3.84)	-0.05 (-2.76,2.72)	0.41 (-2.55,3.47)	0.06 (-3.10,3.32)	-0.06 (-3.57,3.56)	VSTM2A
rs11782074	-1.83 (-4.55,0.97)	0.25 (-2.63,3.22)	-0.93 (-4.03,2.26)	0.37 (-2.98,3.83)	0.97 (-2.76,4.84)	AC138647.1
rs11856579	-0.29 (-3.28,2.79)	-2.68 (-5.71,0.45)	-1.39 (-4.73,2.06)	0.34 (-3.29,4.11)	-0.95 (-4.90,3.17)	LINGO1
rs11864909	1.90 (-1.08,4.98)	0.56 (-2.49,3.70)	-0.02 (-3.32,3.39)	1.93 (-1.66,5.65)	-0.01 (-3.92,4.06)	PDILT
rs11915747	0.34 (-2.47,3.24)	0.77 (-2.16,3.79)	-0.01 (-3.18,3.26)	-0.06 (-3.44,3.43)	2.36 (-1.45,6.32)	CADM2
rs11976084	0.55 (-2.46,3.64)	1.28 (-1.86,4.52)	2.12 (-1.33,5.69)	2.06 (-1.62,5.87)	0.26 (-3.72,4.42)	DGKI
rs12031634	1.81 (-1.21,4.91)	0.37 (-2.71,3.55)	0.69 (-2.67,4.17)	1.49 (-2.15,5.25)	1.95 (-2.08,6.15)	CSMD2
rs12033257	1.71 (-1.11,4.61)	3.09 (0.13,6.14)	2.01 (-1.18,5.30)	2.86 (-0.58,6.41)	1.80 (-1.95,5.69)	KCND3
rs12037905	-1.63 (-4.31,1.12)	-0.82 (-3.62,2.05)	-1.18 (-4.21,1.95)	-2.04 (-5.24,1.27)	-2.73 (-6.24,0.92)	SLC30A10
rs12072739	-4.60 (-7.61,-1.49)	-4.16 (-7.30,-0.91)	-1.49 (-5.00,2.15)	-3.60 (-7.27,0.22)	-3.63 (-7.74,0.67)	DPYD
rs12140153	2.16 (-2.71,7.26)	3.35 (-1.75,8.71)	3.09 (-2.41,8.91)	0.59 (-5.08,6.60)	3.44 (-3.02,10.33)	INADL
rs12147845	0.42 (-3.88,4.92)	0.94 (-3.55,5.65)	-0.11 (-4.94,4.96)	1.82 (-3.42,7.34)	0.26 (-5.40,6.25)	DLK1
rs12149660	1.64 (-2.60,6.05)	1.62 (-2.77,6.21)	2.30 (-2.52,7.36)	1.44 (-3.66,6.82)	-0.24 (-5.83,5.68)	AARS
rs12213441	1.04 (-2.28,4.49)	0.97 (-2.48,4.55)	1.30 (-2.47,5.23)	1.17 (-2.86,5.35)	1.92 (-2.55,6.60)	HIVEP2
rs1222216	0.69 (-2.50,3.98)	1.29 (-2.04,4.73)	1.52 (-2.11,5.28)	1.53 (-2.36,5.56)	2.02 (-2.31,6.54)	ARL14EP
rs12253527	-1.94 (-4.68,0.89)	-0.15 (-3.05,2.84)	0.54 (-2.64,3.81)	-1.10 (-4.42,2.33)	0.91 (-2.85,4.82)	MLLT10
rs12281009	-0.48 (-6.10,5.47)	1.51 (-4.42,7.81)	-0.20 (-6.54,6.57)	-2.10 (-8.72,4.99)	2.48 (-5.13,10.71)	PAFAH1B2
rs1229984	0.41 (-8.21,9.84)	3.11 (-6.07,13.18)	4.77 (-5.37,16.01)	0.22 (-10.14,11.78)	2.34 (-9.36,15.54)	ADH1B
rs12363672	7.49 (-14.53,35.18)	7.51 (-15.39,36.60)	6.60 (-17.63,37.95)	12.98 (-14.22,48.80)	4.84 (-23.05,42.85)	OR5W2
rs12376870	-1.55 (-4.59,1.59)	-1.64 (-4.79,1.62)	-2.20 (-5.62,1.34)	-2.21 (-5.86,1.58)	-2.05 (-6.08,2.15)	TNC
rs12427047	-0.57 (-3.62,2.57)	-1.85 (-4.97,1.37)	-0.84 (-4.26,2.71)	-0.81 (-4.47,3.00)	-1.49 (-5.52,2.71)	ATP2B1
rs12429545	9.05 (4.59,13.69)	7.70 (3.14,12.47)	6.67 (1.73,11.85)	5.29 (0.10,10.74)	3.66 (-1.97,9.62)	OLFM4
rs12454712	1.89 (-0.91,4.76)	1.51 (-1.38,4.49)	2.30 (-0.87,5.58)	1.85 (-1.51,5.32)	0.87 (-2.81,4.69)	BCL2
rs12462975	-0.21 (-3.09,2.76)	-0.68 (-3.66,2.39)	0.16 (-3.11,3.55)	-0.30 (-3.78,3.30)	1.01 (-2.89,5.08)	CCNE1
rs12477088	-0.02 (-2.66,2.70)	-0.22 (-2.95,2.59)	-1.30 (-4.24,1.72)	-0.39 (-3.55,2.88)	-0.01 (-3.52,3.63)	ETAA1
rs12477385	2.22 (-1.06,5.61)	3.16 (-0.27,6.71)	0.52 (-3.12,4.29)	1.47 (-2.44,5.54)	1.74 (-2.59,6.27)	SCN2A
rs12484438	1.47 (-1.39,4.41)	0.58 (-2.36,3.61)	0.23 (-2.96,3.52)	1.02 (-2.41,4.58)	-1.00 (-4.70,2.85)	TNRC6B
rs1250597	1.07 (-1.67,3.89)	-0.46 (-3.25,2.42)	-0.18 (-3.23,2.97)	0.36 (-2.90,3.74)	-0.67 (-4.23,3.04)	ZMIZ1
rs12507026	1.85 (-0.89,4.66)	0.61 (-2.19,3.49)	-0.62 (-3.63,2.49)	0.16 (-3.07,3.50)	2.03 (-1.61,5.80)	GNPDA2
rs12517187	0.22 (-2.46,2.97)	0.22 (-2.56,3.08)	1.05 (-2.01,4.21)	0.59 (-2.66,3.95)	2.33 (-1.32,6.12)	MCC
rs12538826	-1.79 (-5.97,2.57)	-3.48 (-7.73,0.97)	-2.30 (-6.97,2.60)	-1.45 (-6.46,3.83)	-1.22 (-6.79,4.67)	PTCD1
rs12630209	-0.92 (-3.97,2.22)	-1.99 (-5.11,1.24)	-1.49 (-4.91,2.04)	-1.00 (-4.67,2.80)	-1.46 (-5.51,2.76)	CCNL1
rs12634936	5.56 (-2.02,13.73)	4.24 (-3.50,12.61)	7.69 (-0.99,17.13)	2.14 (-6.52,11.61)	0.59 (-8.81,10.95)	ZIC1
rs12644329	0.81 (-1.93,3.63)	1.60 (-1.26,4.54)	1.07 (-2.03,4.26)	1.45 (-1.87,4.89)	0.45 (-3.17,4.21)	INPP4B
rs12681792	-0.67 (-4.00,2.79)	-1.06 (-4.50,2.50)	-0.51 (-4.28,3.41)	-1.63 (-5.58,2.49)	-0.75 (-5.17,3.88)	CLVS1
rs12692596	-2.33 (-5.00,0.43)	-4.07 (-6.79,-1.26)	-1.95 (-4.98,1.18)	-1.87 (-5.12,1.48)	-2.20 (-5.79,1.53)	RBMS1
rs12705894	-0.13 (-2.76,2.57)	0.25 (-2.49,3.06)	-0.74 (-3.69,2.30)	0.84 (-2.37,4.14)	0.33 (-3.17,3.96)	PPP1R3A
rs12788343	4.20 (1.35,7.13)	2.17 (-0.72,5.14)	0.20 (-2.88,3.38)	1.01 (-2.28,4.42)	1.77 (-1.91,5.59)	NTM
rs12798028	4.22 (1.42,7.09)	3.50 (0.63,6.46)	1.96 (-1.13,5.14)	2.86 (-0.46,6.28)	1.73 (-1.91,5.50)	NDUFS3
rs12821416	-0.34 (-4.19,3.67)	-0.46 (-4.45,3.69)	0.06 (-4.30,4.61)	0.12 (-4.52,4.99)	0.70 (-4.48,6.17)	XRCC6BP1
rs1286138	1.31 (-1.59,4.30)	2.18 (-0.85,5.31)	2.11 (-1.19,5.52)	2.56 (-0.97,6.22)	3.19 (-0.75,7.28)	RPS6KA5
rs12883788	-0.90 (-3.54,1.81)	-0.61 (-3.36,2.21)	-0.94 (-3.93,2.13)	-0.61 (-3.80,2.69)	0.87 (-2.72,4.60)	AKAP6
rs12885251	1.58 (-1.09,4.33)	0.47 (-2.27,3.28)	0.12 (-2.85,3.19)	0.31 (-2.86,3.58)	1.82 (-1.76,5.53)	BCL11B
rs12926506	0.38 (-3.14,4.02)	2.53 (-1.21,6.40)	-0.15 (-4.11,3.97)	0.32 (-3.92,4.76)	-0.86 (-5.51,4.02)	CMIP
rs12927792	0.96 (-1.77,3.76)	0.32 (-2.50,3.22)	0.24 (-2.82,3.40)	-0.67 (-3.91,2.68)	-0.71 (-4.29,3.01)	RP11-297M9.1
rs1296328	0.97 (-1.81,3.82)	0.86 (-2.02,3.82)	1.22 (-1.92,4.47)	2.19 (-1.19,5.70)	-0.89 (-4.52,2.86)	PCDH18
rs1296685	-0.90 (-4.13,2.44)	-1.48 (-4.80,1.96)	-1.45 (-5.07,2.30)	1.13 (-2.83,5.25)	-1.34 (-5.60,3.10)	BID
rs12971645	-0.58 (-3.59,2.52)	-2.44 (-5.51,0.72)	-0.28 (-3.69,3.26)	-0.83 (-4.46,2.93)	-0.56 (-4.59,3.64)	MARK4
rs13061117	1.00 (-3.54,5.77)	1.09 (-3.62,6.04)	0.85 (-4.27,6.24)	-0.35 (-5.73,5.34)	-0.01 (-6.02,6.38)	SOX2
rs13104584	2.39 (-0.34,5.20)	1.62 (-1.20,4.51)	0.87 (-2.17,4.00)	2.47 (-0.82,5.86)	2.48 (-1.16,6.25)	ANTXR2
rs13107325	3.92 (-1.53,9.67)	5.64 (-0.09,11.69)	4.63 (-1.54,11.18)	5.03 (-1.57,12.07)	3.63 (-3.55,11.35)	SLC39A8
rs13174863	2.59 (-1.36,6.70)	3.29 (-0.84,7.59)	3.30 (-1.18,7.99)	1.63 (-3.07,6.55)	3.92 (-1.40,9.53)	CXXC5
rs1320251	-1.36 (-4.02,1.38)	-0.74 (-3.52,2.12)	-2.11 (-5.10,0.98)	-0.90 (-4.13,2.44)	-0.37 (-3.97,3.36)	KCNJ12
rs1320903	-0.62 (-3.45,2.29)	0.86 (-2.12,3.92)	0.01 (-3.20,3.33)	1.57 (-1.91,5.18)	-0.07 (-3.84,3.85)	CPNE4
rs13218383	-2.85 (-5.55,-0.07)	-1.56 (-4.39,1.36)	-1.26 (-4.36,1.93)	-0.39 (-3.73,3.06)	1.37 (-2.39,5.26)	MAN1A1
rs1324110	-0.48 (-3.14,2.27)	-0.92 (-3.67,1.91)	0.78 (-2.27,3.92)	0.23 (-3.00,3.56)	0.84 (-2.74,4.55)	EPHA7
rs1327259	1.44 (-1.29,4.25)	1.77 (-1.07,4.70)	0.23 (-2.82,3.38)	2.41 (-0.92,5.86)	2.35 (-1.33,6.16)	PKHD1
rs13292699	-0.28 (-2.92,2.44)	1.48 (-1.31,4.34)	0.77 (-2.24,3.88)	2.69 (-0.55,6.04)	0.52 (-3.02,4.18)	CCDC171
rs13427822	-0.40 (-3.43,2.72)	-0.56 (-3.70,2.68)	1.21 (-2.27,4.82)	0.65 (-3.05,4.49)	0.66 (-3.45,4.94)	ERBB4
rs1369159	0.37 (-2.35,3.17)	2.16 (-0.72,5.11)	1.18 (-1.92,4.38)	0.56 (-2.72,3.96)	0.71 (-2.92,4.49)	MEGF11
rs1373349	1.45 (-1.44,4.42)	1.06 (-1.93,4.13)	0.44 (-2.79,3.78)	-1.19 (-4.59,2.32)	-0.25 (-4.03,3.67)	CDH7
rs1381010	-1.28 (-4.14,1.66)	-1.45 (-4.41,1.61)	-0.73 (-3.98,2.63)	-0.82 (-4.29,2.77)	-0.44 (-4.27,3.55)	C4orf32
rs1409158	-0.36 (-3.50,2.87)	-0.21 (-3.47,3.16)	1.16 (-2.44,4.89)	0.72 (-3.10,4.70)	1.09 (-3.14,5.52)	TBX15
rs1411432	-1.06 (-4.47,2.48)	1.68 (-1.96,5.45)	1.02 (-2.92,5.13)	1.56 (-2.68,5.99)	0.66 (-4.01,5.54)	BNC2
rs142315514	-3.14 (-10.01,4.26)	-0.72 (-8.04,7.18)	-3.56 (-11.32,4.89)	-0.69 (-9.22,8.64)	-2.79 (-12.03,7.42)	BCL9
rs142503704	7.10 (-4.14,19.65)	5.92 (-5.50,18.71)	13.46 (0.33,28.32)	6.23 (-6.75,21.02)	0.68 (-13.00,16.52)	NR2F1
rs1436348	1.37 (-1.32,4.14)	2.84 (0.01,5.75)	0.55 (-2.47,3.66)	1.25 (-2.00,4.60)	1.21 (-2.36,4.92)	ALCAM
rs143662847	-2.45 (-9.63,5.30)	-4.46 (-11.74,3.43)	-5.49 (-13.30,3.03)	-0.20 (-8.95,9.38)	-3.10 (-12.40,7.18)	PRKDC
rs1451533	1.44 (-1.57,4.54)	4.36 (1.16,7.67)	1.80 (-1.61,5.32)	3.53 (-0.16,7.35)	3.69 (-0.40,7.94)	POU3F3
rs1454687	1.66 (-1.04,4.43)	3.51 (0.66,6.44)	2.56 (-0.51,5.73)	2.43 (-0.84,5.81)	3.85 (0.18,7.66)	NSUN3
rs1458156	2.25 (-0.44,5.02)	2.49 (-0.31,5.37)	2.36 (-0.69,5.50)	1.07 (-2.15,4.38)	0.79 (-2.74,4.46)	PDZRN4
rs1477290	2.56 (-1.47,6.75)	1.68 (-2.44,5.98)	0.79 (-3.66,5.45)	-0.07 (-4.77,4.85)	0.80 (-4.44,6.34)	MEF2C
rs147730268	1.87 (-3.36,7.38)	-0.30 (-5.60,5.30)	1.11 (-4.72,7.30)	1.79 (-4.46,8.45)	0.91 (-5.92,8.25)	KNTC1
rs1477890	0.98 (-1.68,3.72)	2.58 (-0.23,5.46)	0.79 (-2.21,3.88)	2.43 (-0.82,5.79)	-0.59 (-4.07,3.02)	LCORL
rs148137538	3.82 (-5.06,13.53)	1.71 (-7.30,11.60)	3.51 (-6.43,14.50)	0.45 (-9.85,11.94)	2.45 (-9.19,15.57)	PRDX6
rs149457	3.56 (-0.20,7.46)	2.49 (-1.38,6.50)	2.23 (-1.95,6.60)	1.68 (-2.76,6.32)	0.92 (-3.94,6.04)	FBXL17
rs1517037	-0.90 (-4.27,2.58)	0.42 (-3.12,4.08)	0.68 (-3.19,4.70)	0.73 (-3.41,5.05)	-0.60 (-5.14,4.15)	GRP
rs1547026	-0.50 (-3.51,2.61)	-1.64 (-4.73,1.54)	-0.98 (-4.36,2.52)	0.16 (-3.45,3.91)	0.97 (-3.06,5.17)	PKHD1
rs1547205	-3.42 (-8.08,1.48)	-1.41 (-6.33,3.77)	-1.80 (-7.14,3.84)	-1.01 (-6.75,5.08)	-4.28 (-10.36,2.21)	ERCC6L2
rs156126	1.41 (-1.92,4.85)	1.24 (-2.21,4.81)	1.26 (-2.48,5.15)	1.60 (-2.40,5.77)	1.75 (-2.69,6.39)	HACE1
rs1568488	0.05 (-2.70,2.88)	1.09 (-1.79,4.06)	0.06 (-3.04,3.27)	1.29 (-2.06,4.75)	2.18 (-1.54,6.05)	ARHGEF26
rs1576655	-1.20 (-3.90,1.58)	-0.13 (-2.97,2.79)	0.10 (-3.00,3.29)	0.43 (-2.88,3.86)	-1.61 (-5.20,2.13)	RBM26
rs1582931	0.62 (-2.04,3.35)	1.19 (-1.58,4.04)	0.45 (-2.54,3.54)	1.89 (-1.35,5.24)	0.53 (-2.98,4.17)	CEP120
rs1598121	-0.38 (-3.13,2.46)	-1.78 (-4.60,1.11)	-2.33 (-5.38,0.83)	-1.22 (-4.51,2.19)	-1.86 (-5.48,1.90)	GBE1
rs1631026	1.71 (-0.98,4.47)	0.82 (-1.94,3.66)	1.32 (-1.70,4.44)	0.88 (-2.33,4.20)	0.95 (-2.60,4.63)	KCNK3
rs16940823	2.94 (-0.60,6.60)	1.35 (-2.27,5.09)	-0.12 (-4.00,3.91)	2.89 (-1.36,7.33)	0.10 (-4.51,4.94)	HRH4
rs1704190	0.57 (-2.20,3.41)	2.06 (-0.84,5.06)	0.39 (-2.72,3.60)	1.41 (-1.96,4.89)	-0.17 (-3.83,3.62)	C2orf69
rs17399739	3.71 (-1.67,9.38)	5.32 (-0.35,11.31)	5.78 (-0.43,12.37)	5.94 (-0.67,12.98)	4.65 (-2.57,12.42)	GRID1
rs17619860	-2.26 (-5.69,1.31)	-2.39 (-5.95,1.31)	-1.71 (-5.62,2.36)	-0.26 (-4.50,4.17)	-1.60 (-6.20,3.23)	CNGB3
rs17716502	1.77 (-1.64,5.31)	0.99 (-2.52,4.63)	2.24 (-1.64,6.27)	2.14 (-1.99,6.43)	3.57 (-1.09,8.45)	TRPS1
rs17770336	-1.40 (-4.27,1.55)	-2.12 (-5.07,0.92)	-1.64 (-4.87,1.69)	-2.83 (-6.23,0.69)	-2.21 (-5.98,1.72)	LINGO2
rs17773370	5.06 (-1.44,11.99)	3.77 (-2.84,10.84)	0.66 (-6.31,8.16)	-0.51 (-7.79,7.35)	-0.54 (-8.55,8.18)	MC4R
rs1778830	1.06 (-1.71,3.91)	2.31 (-0.60,5.30)	1.87 (-1.28,5.12)	-0.05 (-3.36,3.37)	2.59 (-1.17,6.49)	IQGAP3
rs1788808	3.44 (0.72,6.24)	3.68 (0.85,6.60)	2.98 (-0.09,6.14)	3.48 (0.19,6.87)	1.18 (-2.39,4.87)	NPC1
rs1799507	0.38 (-3.88,4.83)	2.09 (-2.40,6.79)	1.20 (-3.67,6.32)	2.26 (-2.96,7.77)	4.79 (-1.15,11.09)	SLC15A5
rs1805123	0.56 (-2.59,3.82)	2.14 (-1.18,5.57)	1.41 (-2.17,5.12)	2.43 (-1.43,6.44)	-0.02 (-4.20,4.34)	KCNH2
rs181617194	7.82 (-2.12,18.77)	3.69 (-6.20,14.64)	6.38 (-4.69,18.73)	-0.83 (-11.81,11.52)	0.07 (-12.15,14.00)	KDM2B
rs1834144	1.85 (-0.95,4.72)	3.38 (0.44,6.40)	0.40 (-2.70,3.60)	1.19 (-2.14,4.64)	0.20 (-3.44,3.98)	RIT2
rs1840660	3.14 (0.29,6.07)	1.17 (-1.72,4.15)	1.00 (-2.15,4.25)	1.10 (-2.26,4.58)	1.74 (-2.01,5.63)	FOXP2
rs1852006	2.55 (-0.30,5.47)	3.12 (0.17,6.17)	1.98 (-1.20,5.27)	2.79 (-0.65,6.34)	3.86 (0.03,7.85)	MAGI2
rs1865341	-1.18 (-4.22,1.95)	-1.85 (-4.98,1.38)	-0.28 (-3.74,3.29)	-1.12 (-4.77,2.67)	-3.42 (-7.34,0.68)	PTPRD
rs1899689	2.37 (-0.45,5.27)	1.03 (-1.85,4.00)	0.20 (-2.91,3.41)	0.81 (-2.50,4.23)	0.55 (-3.11,4.34)	CADPS2
rs1905616	-1.33 (-4.04,1.47)	-0.46 (-3.31,2.46)	0.24 (-2.88,3.45)	-0.20 (-3.51,3.23)	-0.08 (-3.76,3.73)	RUNX1T1
rs1964926	-0.16 (-2.86,2.62)	0.72 (-2.10,3.62)	0.08 (-2.98,3.23)	0.96 (-2.32,4.36)	1.82 (-1.84,5.62)	BACE2
rs1967772	2.98 (-0.11,6.17)	1.15 (-2.00,4.40)	0.46 (-2.94,3.97)	1.23 (-2.42,5.02)	0.62 (-3.40,4.79)	MTIF3
rs1987960	-6.47 (-15.02,2.94)	-6.72 (-15.55,3.02)	-5.38 (-15.03,5.38)	-8.21 (-18.17,2.97)	-5.48 (-16.59,7.10)	HCK
rs201475383	-15.11 (-28.12,0.24)	-3.90 (-19.00,14.02)	-6.18 (-21.99,12.85)	-15.52 (-31.01,3.43)	-7.77 (-25.46,14.13)	FAM182B
rs2035806	-0.66 (-3.32,2.07)	-0.62 (-3.38,2.21)	-1.17 (-4.17,1.91)	-1.44 (-4.63,1.85)	0.13 (-3.46,3.85)	JAKMIP3
rs2035936	7.12 (0.82,13.82)	7.26 (0.72,14.23)	3.04 (-3.80,10.36)	2.74 (-4.47,10.50)	7.26 (-0.97,16.18)	RASA2
rs2051559	0.43 (-3.39,4.40)	-0.00 (-3.95,4.10)	0.26 (-4.03,4.76)	1.14 (-3.46,5.97)	0.06 (-4.98,5.37)	RGS12
rs2074686	-1.11 (-3.77,1.62)	0.02 (-2.76,2.89)	-0.30 (-3.32,2.83)	-0.84 (-4.06,2.48)	-0.37 (-3.93,3.33)	AP1S1
rs2076363	-0.07 (-2.84,2.78)	0.58 (-2.32,3.55)	-0.53 (-3.65,2.69)	2.63 (-0.79,6.18)	0.68 (-3.05,4.56)	THAP3
rs2083323	1.78 (-1.79,5.47)	0.97 (-2.69,4.77)	-0.39 (-4.32,3.70)	0.39 (-3.83,4.79)	1.07 (-3.65,6.03)	METTL4
rs2114210	1.36 (-1.43,4.23)	1.38 (-1.51,4.36)	1.11 (-2.04,4.35)	2.21 (-1.17,5.71)	2.68 (-1.08,6.58)	KIAA1429
rs2135745	0.97 (-2.12,4.15)	0.74 (-2.45,4.04)	1.25 (-2.24,4.88)	0.80 (-2.92,4.66)	1.50 (-2.63,5.81)	ZNF462
rs215634	-1.76 (-4.42,0.97)	-1.88 (-4.63,0.95)	-0.66 (-3.69,2.47)	-2.44 (-5.61,0.84)	0.39 (-3.23,4.15)	PDE1C
rs2164300	0.30 (-2.36,3.03)	-0.12 (-2.87,2.71)	0.69 (-2.33,3.80)	0.25 (-2.95,3.56)	0.35 (-3.19,4.02)	CENPC
rs217672	-1.66 (-4.50,1.28)	-3.20 (-6.10,-0.20)	-2.37 (-5.55,0.93)	-0.82 (-4.28,2.76)	-2.61 (-6.35,1.28)	SYT16
rs2206925	2.43 (-0.46,5.39)	0.91 (-2.03,3.94)	0.22 (-2.96,3.51)	1.48 (-1.96,5.04)	1.04 (-2.77,5.01)	BMP2
rs2234458	2.60 (-0.22,5.50)	1.98 (-0.92,4.98)	0.37 (-2.75,3.59)	1.46 (-1.89,4.94)	0.07 (-3.60,3.87)	EFEMP2
rs2237025	-0.63 (-3.26,2.07)	0.65 (-2.11,3.48)	0.90 (-2.11,4.00)	-0.28 (-3.45,3.00)	2.22 (-1.39,5.95)	KIT
rs2237402	-0.65 (-3.43,2.22)	-0.11 (-3.01,2.89)	0.70 (-2.49,3.99)	-0.01 (-3.38,3.48)	1.32 (-2.47,5.25)	POU6F2
rs2241420	0.27 (-2.91,3.55)	0.69 (-2.62,4.10)	0.62 (-2.97,4.33)	1.46 (-2.40,5.47)	2.15 (-2.16,6.66)	MAP2K5
rs2247401	0.73 (-2.22,3.78)	1.35 (-1.74,4.53)	-1.01 (-4.30,2.39)	0.16 (-3.39,3.83)	-1.17 (-5.04,2.86)	ONECUT1
rs2253310	2.95 (0.14,5.85)	2.20 (-0.69,5.18)	2.11 (-1.04,5.37)	1.67 (-1.68,5.14)	0.24 (-3.42,4.04)	FOXO3
rs2260051	1.01 (-1.68,3.78)	0.59 (-2.19,3.44)	0.05 (-2.96,3.15)	0.59 (-2.64,3.92)	1.28 (-2.31,5.00)	PRRC2A
rs2289379	3.98 (1.21,6.82)	2.68 (-0.15,5.59)	0.71 (-2.32,3.82)	1.62 (-1.64,4.98)	2.13 (-1.49,5.87)	ZMIZ2
rs2307111	0.58 (-2.14,3.38)	1.24 (-1.60,4.16)	0.70 (-2.38,3.88)	3.17 (-0.20,6.65)	0.20 (-3.43,3.97)	POC5
rs2343681	-0.41 (-3.66,2.95)	1.10 (-2.32,4.65)	0.33 (-3.37,4.17)	3.15 (-0.90,7.37)	1.33 (-3.03,5.89)	SLC35G2
rs2396625	0.15 (-2.57,2.94)	1.60 (-1.26,4.54)	1.93 (-1.19,5.15)	-0.36 (-3.61,3.01)	0.49 (-3.12,4.23)	TSRM
rs2417998	2.75 (-0.23,5.82)	0.75 (-2.28,3.87)	1.32 (-2.00,4.75)	1.03 (-2.50,4.69)	1.13 (-2.78,5.20)	EPB41L4B
rs2425856	-0.95 (-3.58,1.75)	-0.02 (-2.77,2.81)	-0.11 (-3.10,2.98)	1.00 (-2.22,4.32)	0.08 (-3.45,3.75)	CDH22
rs2433733	1.16 (-1.67,4.07)	2.19 (-0.78,5.24)	0.67 (-2.52,3.96)	0.45 (-2.95,3.97)	1.52 (-2.27,5.45)	FBXO36
rs2450444	-0.80 (-3.64,2.12)	-0.80 (-3.75,2.23)	-0.90 (-4.10,2.42)	-1.01 (-4.42,2.52)	-0.68 (-4.48,3.28)	PCGF5
rs2516726	-0.88 (-4.16,2.51)	-0.39 (-3.82,3.16)	1.57 (-2.22,5.51)	1.36 (-2.67,5.56)	2.35 (-2.17,7.09)	NTHL1
rs252749	1.62 (-1.42,4.75)	1.73 (-1.42,4.99)	0.93 (-2.49,4.46)	2.77 (-0.94,6.62)	0.98 (-3.06,5.19)	AP3B1
rs2542615	0.85 (-1.94,3.73)	1.86 (-1.07,4.87)	0.75 (-2.40,4.01)	4.40 (0.90,8.01)	1.75 (-1.99,5.63)	MGMT
rs2576135	-0.07 (-4.64,4.73)	0.03 (-4.71,5.01)	-0.55 (-5.69,4.87)	0.21 (-5.29,6.02)	-3.92 (-9.80,2.34)	OLFM4
rs2583410	1.43 (-2.41,5.42)	1.64 (-2.34,5.79)	2.01 (-2.33,6.55)	4.98 (0.22,9.96)	0.92 (-4.15,6.26)	PPP3CA
rs2613499	1.44 (-1.97,4.98)	0.37 (-3.13,4.00)	1.09 (-2.74,5.08)	1.21 (-2.87,5.46)	-1.62 (-6.04,3.01)	NEGR1
rs2616143	-0.74 (-3.53,2.13)	-0.65 (-3.55,2.34)	-1.63 (-4.76,1.60)	-1.81 (-5.14,1.64)	-0.34 (-4.09,3.54)	LZTS1
rs262956	-1.24 (-3.97,1.57)	-0.52 (-3.37,2.42)	-0.28 (-3.39,2.92)	-0.01 (-3.34,3.43)	0.09 (-3.61,3.93)	YEATS2
rs2658797	1.65 (-1.06,4.44)	1.69 (-1.13,4.58)	1.67 (-1.39,4.83)	0.37 (-2.85,3.71)	2.16 (-1.50,5.95)	SMCO4
rs2660241	1.53 (-1.31,4.45)	0.64 (-2.28,3.65)	1.92 (-1.30,5.25)	2.01 (-1.43,5.56)	0.72 (-3.02,4.61)	PPL
rs2678204	0.61 (-2.19,3.48)	1.36 (-1.56,4.37)	0.54 (-2.61,3.79)	0.84 (-2.54,4.33)	1.48 (-2.28,5.38)	IPO9
rs2712667	0.31 (-2.46,3.17)	0.50 (-2.39,3.46)	0.70 (-2.45,3.95)	1.56 (-1.82,5.06)	1.33 (-2.40,5.20)	ANKS1B
rs27215	3.68 (0.39,7.07)	4.47 (1.02,8.04)	2.62 (-1.06,6.44)	2.20 (-1.70,6.26)	2.70 (-1.63,7.23)	MAST4
rs2725371	0.04 (-2.82,2.98)	-0.36 (-3.32,2.68)	1.46 (-1.82,4.86)	1.60 (-1.92,5.24)	1.00 (-2.87,5.02)	PURG
rs273505	3.29 (0.50,6.16)	2.89 (0.01,5.85)	3.64 (0.48,6.90)	2.79 (-0.55,6.24)	4.07 (0.34,7.94)	MAST3
rs2744801	0.92 (-1.95,3.87)	-0.05 (-2.99,2.98)	-0.98 (-4.15,2.30)	0.21 (-3.22,3.76)	-1.78 (-5.50,2.08)	NFYC
rs28350	-0.57 (-4.01,2.99)	1.61 (-2.04,5.38)	0.83 (-3.11,4.93)	-0.96 (-5.06,3.33)	-1.02 (-5.57,3.76)	LYZL4
rs2837398	-0.35 (-3.04,2.41)	0.43 (-2.38,3.32)	-1.62 (-4.63,1.48)	0.14 (-3.12,3.51)	-0.55 (-4.13,3.16)	DSCAM
rs28408562	0.69 (-2.00,3.45)	0.80 (-1.99,3.66)	1.36 (-1.69,4.51)	0.83 (-2.41,4.19)	1.01 (-2.59,4.75)	RORA
rs28462076	-0.32 (-3.50,2.97)	-1.00 (-4.27,2.38)	-0.16 (-3.75,3.57)	-0.26 (-4.09,3.72)	-1.96 (-6.11,2.38)	TECRL
rs28465175	1.02 (-4.24,6.57)	-0.14 (-5.52,5.54)	-1.67 (-7.42,4.42)	1.04 (-5.24,7.73)	-3.30 (-9.91,3.80)	ONECUT1
rs2866720	1.50 (-1.28,4.35)	1.37 (-1.51,4.33)	-0.25 (-3.34,2.94)	0.14 (-3.17,3.57)	-1.37 (-4.98,2.39)	AUTS2
rs28711392	1.36 (-1.55,4.36)	0.86 (-2.15,3.96)	-0.19 (-3.43,3.16)	1.77 (-1.75,5.42)	1.23 (-2.64,5.25)	ARNTL
rs28726372	4.41 (1.27,7.65)	3.45 (0.22,6.78)	3.41 (-0.11,7.05)	2.10 (-1.61,5.95)	4.39 (0.20,8.75)	TTLL7
rs2875762	4.06 (0.83,7.39)	4.36 (1.01,7.82)	1.90 (-1.66,5.59)	3.46 (-0.39,7.46)	1.19 (-2.97,5.53)	NKAIN2
rs2941432	1.85 (-0.91,4.68)	1.18 (-1.66,4.10)	-0.58 (-3.62,2.55)	1.07 (-2.24,4.49)	0.02 (-3.60,3.78)	HNF4G
rs2952863	3.82 (0.85,6.88)	1.36 (-1.66,4.47)	1.39 (-1.89,4.77)	0.76 (-2.70,4.35)	0.99 (-2.85,4.98)	C4orf33
rs3125326	-0.04 (-2.72,2.72)	-1.15 (-3.90,1.67)	-1.56 (-4.54,1.52)	-1.03 (-4.23,2.28)	-2.28 (-5.78,1.35)	TMEM26
rs329118	3.92 (1.09,6.84)	3.13 (0.21,6.13)	2.09 (-1.06,5.34)	1.60 (-1.75,5.05)	0.77 (-2.91,4.59)	JADE2
rs329651	0.51 (-2.94,4.08)	1.08 (-2.52,4.81)	-0.65 (-4.50,3.35)	-0.43 (-4.55,3.88)	1.18 (-3.47,6.05)	IGSF9B
rs34292685	2.39 (-1.22,6.13)	1.34 (-2.37,5.19)	3.35 (-0.77,7.64)	2.68 (-1.67,7.23)	1.40 (-3.37,6.40)	GPR137
rs34298980	-0.39 (-3.31,2.61)	0.39 (-2.64,3.53)	-0.77 (-4.02,2.59)	-1.07 (-4.54,2.53)	1.30 (-2.62,5.38)	LRFN2
rs34373881	-2.15 (-5.09,0.89)	-0.48 (-3.58,2.73)	0.56 (-2.85,4.09)	-1.14 (-4.70,2.56)	-0.68 (-4.63,3.44)	SGOL1
rs34388845	1.10 (-2.17,4.49)	1.74 (-1.67,5.27)	0.57 (-3.09,4.38)	-0.21 (-4.10,3.84)	0.95 (-3.42,5.52)	SCAND3
rs34517439	0.38 (-3.78,4.71)	0.33 (-3.96,4.82)	0.61 (-4.08,5.53)	1.97 (-3.09,7.29)	0.67 (-4.87,6.53)	DNAJB4
rs347551	0.09 (-2.63,2.89)	-0.27 (-3.08,2.61)	0.84 (-2.24,4.02)	0.72 (-2.54,4.09)	0.21 (-3.44,3.99)	PRR16
rs34778589	5.20 (0.17,10.49)	3.21 (-1.91,8.59)	4.22 (-1.39,10.14)	3.46 (-2.42,9.69)	0.39 (-5.92,7.11)	MAPK11
rs34811474	3.36 (-0.65,7.53)	3.12 (-1.03,7.44)	1.92 (-2.52,6.56)	1.84 (-2.93,6.85)	0.47 (-4.67,5.88)	ANAPC4
rs34898535	1.85 (-0.92,4.69)	1.95 (-0.92,4.91)	1.55 (-1.58,4.77)	1.89 (-1.44,5.33)	3.73 (-0.02,7.62)	STX1B
rs34994596	1.18 (-1.81,4.25)	0.81 (-2.27,3.99)	-0.70 (-4.00,2.72)	-0.72 (-4.24,2.92)	-0.39 (-4.28,3.66)	ABHD17C
rs35193668	-0.36 (-3.09,2.45)	-0.24 (-3.08,2.68)	-1.17 (-4.23,1.98)	0.18 (-3.13,3.60)	-0.79 (-4.42,2.97)	N4BP2L2
rs35390852	0.97 (-3.05,5.15)	2.58 (-1.65,7.00)	1.24 (-3.30,6.00)	3.48 (-1.51,8.72)	2.34 (-3.14,8.13)	INPP4B
rs35775580	3.54 (-3.48,11.08)	2.67 (-4.54,10.43)	1.12 (-6.57,9.43)	1.97 (-6.24,10.90)	-0.14 (-9.00,9.57)	KLF14
rs35809007	0.60 (-2.16,3.43)	1.60 (-1.28,4.57)	-1.29 (-4.34,1.85)	0.81 (-2.51,4.25)	0.19 (-3.46,3.98)	LINC01118
rs35852935	-1.85 (-9.77,6.76)	0.08 (-8.30,9.21)	2.06 (-7.16,12.19)	-0.78 (-10.32,9.77)	-1.11 (-11.62,10.66)	LCORL
rs35894137	-3.32 (-7.95,1.53)	-4.96 (-9.67,-0.01)	-2.28 (-7.55,3.29)	-0.70 (-6.41,5.36)	-2.80 (-8.95,3.76)	HGSNAT
rs35957544	0.55 (-2.11,3.28)	-0.24 (-2.97,2.57)	0.73 (-2.27,3.83)	0.12 (-3.06,3.41)	1.54 (-2.02,5.23)	KCNB2
rs36007635	4.31 (0.23,8.57)	3.64 (-0.58,8.03)	2.65 (-1.89,7.40)	5.42 (0.47,10.62)	5.74 (0.24,11.53)	PARK2
rs36023504	-0.29 (-3.02,2.51)	-1.16 (-3.97,1.72)	-0.52 (-3.58,2.65)	-0.10 (-3.39,3.30)	-1.66 (-5.24,2.05)	KLF3
rs36131051	-2.58 (-5.85,0.80)	-3.10 (-6.45,0.38)	-2.44 (-6.13,1.38)	-3.46 (-7.35,0.59)	-0.77 (-5.15,3.82)	IFT57
rs3737992	1.86 (-1.78,5.63)	2.38 (-1.42,6.32)	1.55 (-2.55,5.83)	1.17 (-3.18,5.71)	0.44 (-4.34,5.45)	KIAA1522
rs3753639	1.19 (-1.96,4.44)	0.79 (-2.46,4.14)	0.62 (-2.91,4.29)	0.85 (-2.91,4.76)	2.41 (-1.81,6.82)	ZBTB7B
rs3759584	0.21 (-2.58,3.07)	0.88 (-2.03,3.87)	0.15 (-3.00,3.41)	1.65 (-1.76,5.19)	2.19 (-1.62,6.15)	CKB
rs3806114	0.26 (-2.53,3.12)	-0.53 (-3.40,2.42)	0.38 (-2.77,3.64)	-2.07 (-5.35,1.33)	-0.22 (-3.92,3.62)	E2F3
rs3810291	1.37 (-1.74,4.59)	3.40 (0.11,6.80)	2.87 (-0.69,6.57)	1.26 (-2.47,5.14)	1.54 (-2.62,5.88)	ZC3H4
rs3814883	1.65 (-1.11,4.49)	1.16 (-1.68,4.09)	0.73 (-2.35,3.92)	1.19 (-2.11,4.59)	0.18 (-3.44,3.92)	TAOK2
rs3823674	1.44 (-1.22,4.18)	1.97 (-0.81,4.82)	-0.07 (-3.03,2.99)	0.66 (-2.53,3.95)	0.65 (-2.86,4.28)	DDC
rs3902951	-1.06 (-4.20,2.17)	-0.56 (-3.83,2.82)	-0.07 (-3.64,3.65)	0.79 (-3.06,4.80)	-1.12 (-5.31,3.26)	GALNT16
rs396354	0.39 (-2.54,3.40)	1.42 (-1.65,4.58)	1.61 (-1.73,5.07)	1.15 (-2.40,4.82)	-0.42 (-4.27,3.59)	CHMP3
rs39674	-0.89 (-3.68,1.98)	0.29 (-2.64,3.31)	-0.32 (-3.49,2.96)	0.75 (-2.67,4.30)	1.53 (-2.31,5.51)	C16orf72
rs403694	-2.03 (-4.64,0.65)	-1.54 (-4.25,1.26)	-0.31 (-3.31,2.78)	-2.82 (-5.94,0.40)	-1.41 (-4.91,2.23)	ADARB1
rs4077093	-1.65 (-4.81,1.62)	-0.48 (-3.80,2.96)	-0.85 (-4.45,2.89)	-1.45 (-5.27,2.54)	-2.51 (-6.71,1.87)	POU6F1
rs409696	-3.05 (-5.67,-0.36)	-0.41 (-3.20,2.46)	-1.35 (-4.36,1.76)	-0.28 (-3.54,3.08)	0.92 (-2.71,4.69)	ACVR2A
rs412243	1.04 (-1.73,3.88)	1.43 (-1.45,4.39)	1.38 (-1.76,4.61)	0.03 (-3.27,3.44)	0.63 (-3.03,4.43)	AXIN1
rs41279738	9.86 (0.95,19.55)	9.00 (-0.09,18.91)	7.94 (-1.83,18.68)	9.12 (-1.44,20.81)	12.13 (-0.12,25.87)	GPR61
rs41310284	2.29 (-2.23,7.02)	3.12 (-1.61,8.07)	1.11 (-3.92,6.40)	3.52 (-1.98,9.33)	0.64 (-5.23,6.87)	PAX2
rs4148155	-1.25 (-5.41,3.10)	0.28 (-4.11,4.86)	0.72 (-4.06,5.75)	1.27 (-3.86,6.67)	1.65 (-4.02,7.65)	ABCG2
rs4266606	0.94 (-3.09,5.13)	1.79 (-2.42,6.19)	2.76 (-1.86,7.59)	0.82 (-4.00,5.88)	1.10 (-4.23,6.73)	ELP3
rs429358	-2.90 (-6.60,0.93)	-2.32 (-6.17,1.70)	-2.34 (-6.53,2.04)	-2.51 (-6.98,2.17)	-3.70 (-8.57,1.44)	APOE
rs4307239	3.16 (0.39,6.01)	2.40 (-0.45,5.34)	1.37 (-1.71,4.55)	1.43 (-1.85,4.82)	2.59 (-1.08,6.38)	NPY
rs4419475	-1.44 (-4.11,1.30)	-0.10 (-2.90,2.79)	0.20 (-2.86,3.36)	-0.19 (-3.45,3.17)	0.29 (-3.34,4.05)	UNC5C
rs4432271	0.15 (-3.74,4.19)	-0.76 (-4.75,3.39)	0.01 (-4.36,4.57)	-0.80 (-5.42,4.05)	-1.49 (-6.55,3.85)	GP2
rs4467770	2.05 (-0.99,5.18)	2.38 (-0.78,5.65)	2.61 (-0.84,6.18)	1.06 (-2.57,4.82)	2.40 (-1.67,6.63)	HIVEP1
rs4482463	0.74 (-4.18,5.91)	4.60 (-0.69,10.17)	1.30 (-4.29,7.21)	3.21 (-2.84,9.63)	5.85 (-0.99,13.17)	PARD3B
rs4500770	-1.59 (-4.36,1.27)	-2.17 (-5.02,0.78)	0.61 (-2.59,3.91)	-0.35 (-3.74,3.16)	-1.08 (-4.80,2.79)	RFWD3
rs4527444	-2.08 (-4.63,0.55)	-0.07 (-2.78,2.71)	-0.09 (-3.04,2.95)	-0.15 (-3.29,3.09)	-0.10 (-3.58,3.50)	PCDH7
rs4545921	-2.02 (-4.64,0.67)	-0.32 (-3.08,2.52)	-0.75 (-3.74,2.33)	-0.15 (-3.36,3.17)	0.13 (-3.44,3.83)	PPFIA3
rs45521740	0.84 (-5.27,7.34)	-1.81 (-7.98,4.77)	-0.26 (-7.07,7.04)	0.64 (-6.66,8.52)	3.39 (-4.99,12.50)	SF3A2
rs4575195	2.21 (-0.71,5.21)	2.56 (-0.47,5.69)	0.75 (-2.50,4.10)	2.26 (-1.26,5.91)	1.03 (-2.81,5.02)	TCF7L2
rs4648450	-1.89 (-4.51,0.80)	-1.62 (-4.35,1.18)	-1.25 (-4.22,1.81)	-1.90 (-5.04,1.35)	-1.75 (-5.21,1.84)	TTC34
rs4658403	-1.00 (-4.54,2.68)	-0.93 (-4.61,2.90)	2.79 (-1.37,7.12)	0.38 (-3.95,4.89)	1.26 (-3.58,6.35)	AKT3
rs4660586	-1.25 (-4.23,1.83)	0.57 (-2.58,3.81)	0.30 (-3.11,3.84)	-0.93 (-4.53,2.80)	0.81 (-3.24,5.02)	HIVEP3
rs4663213	2.63 (-0.58,5.95)	1.94 (-1.37,5.36)	2.19 (-1.42,5.94)	0.95 (-2.86,4.92)	2.76 (-1.54,7.25)	AGAP1
rs4671328	0.24 (-2.42,2.98)	-0.02 (-2.78,2.81)	0.07 (-2.94,3.17)	0.80 (-2.44,4.14)	0.65 (-2.93,4.37)	FANCL
rs4672338	-0.35 (-3.12,2.50)	0.30 (-2.59,3.27)	0.49 (-2.66,3.74)	0.67 (-2.69,4.15)	0.63 (-3.09,4.49)	BCL11A
rs4677813	3.34 (0.20,6.57)	0.25 (-2.91,3.51)	1.87 (-1.63,5.50)	0.51 (-3.17,4.33)	1.96 (-2.16,6.25)	XXYLT1
rs4737188	1.51 (-1.21,4.31)	1.04 (-1.76,3.93)	1.52 (-1.55,4.68)	1.57 (-1.71,4.97)	3.08 (-0.60,6.89)	YTHDF3
rs473837	-2.84 (-5.51,-0.09)	-2.54 (-5.32,0.32)	-0.86 (-3.95,2.32)	-1.46 (-4.73,1.93)	-1.17 (-4.80,2.60)	CA8
rs4739558	2.04 (-0.73,4.89)	2.35 (-0.53,5.32)	2.01 (-1.13,5.24)	3.31 (-0.07,6.81)	2.93 (-0.81,6.82)	FGFR1
rs4759073	1.27 (-1.47,4.10)	1.15 (-1.70,4.08)	0.17 (-2.90,3.34)	1.56 (-1.76,5.00)	0.60 (-3.06,4.39)	CBX5
rs4759228	-1.38 (-4.36,1.68)	-1.80 (-4.87,1.36)	-0.35 (-3.74,3.15)	0.25 (-3.37,4.02)	-2.43 (-6.32,1.61)	PA2G4
rs4764949	2.13 (-0.74,5.08)	0.62 (-2.31,3.64)	1.67 (-1.56,5.00)	2.27 (-1.19,5.86)	1.58 (-2.24,5.54)	C12orf42
rs4790292	0.06 (-3.46,3.71)	1.52 (-2.18,5.35)	1.97 (-2.07,6.17)	-0.89 (-5.06,3.46)	1.50 (-3.19,6.42)	RTN4RL1
rs4792716	0.80 (-1.86,3.53)	0.41 (-2.34,3.23)	0.21 (-2.77,3.29)	-0.31 (-3.48,2.97)	-1.10 (-4.58,2.51)	NCOR1
rs4813224	-2.20 (-5.18,0.87)	-2.25 (-5.33,0.92)	-1.55 (-4.92,1.95)	0.19 (-3.48,3.99)	-0.86 (-4.87,3.31)	KIF16B
rs4858940	-0.85 (-4.94,3.41)	0.11 (-4.17,4.59)	0.21 (-4.45,5.10)	0.43 (-4.59,5.71)	2.22 (-3.38,8.14)	C3orf38
rs4908677	0.71 (-1.99,3.48)	0.29 (-2.50,3.15)	0.87 (-2.18,4.01)	2.10 (-1.19,5.49)	1.49 (-2.11,5.22)	CAMTA1
rs4911382	0.47 (-2.21,3.23)	-0.12 (-2.89,2.72)	-1.02 (-4.00,2.06)	-0.40 (-3.60,2.90)	0.08 (-3.49,3.79)	RALY
rs4916229	-5.89 (-10.13,-1.44)	-3.77 (-8.27,0.95)	-3.45 (-8.35,1.72)	-1.16 (-6.52,4.50)	-2.44 (-8.23,3.72)	PRRC2C
rs4962725	0.17 (-2.50,2.91)	1.49 (-1.31,4.38)	1.33 (-1.71,4.48)	1.81 (-1.45,5.18)	2.79 (-0.87,6.58)	CTBP2
rs4971239	-3.69 (-9.11,2.06)	-2.68 (-8.34,3.34)	-1.36 (-7.61,5.32)	-2.17 (-8.77,4.91)	-1.66 (-8.86,6.12)	OPTC
rs4989244	0.52 (-2.14,3.25)	-1.26 (-3.97,1.52)	-0.40 (-3.38,2.66)	-1.12 (-4.27,2.14)	-0.20 (-3.73,3.46)	SEC61B
rs512121	0.49 (-2.90,3.99)	1.90 (-1.66,5.59)	0.19 (-3.63,4.16)	1.74 (-2.40,6.06)	2.41 (-2.19,7.23)	PTPRM
rs529200	1.34 (-1.36,4.12)	1.32 (-1.49,4.20)	0.05 (-2.96,3.16)	1.52 (-1.74,4.89)	1.92 (-1.71,5.69)	NLGN1
rs539515	0.97 (-2.25,4.29)	1.59 (-1.76,5.06)	2.45 (-1.23,6.26)	2.00 (-1.91,6.08)	2.04 (-2.27,6.54)	SEC16B
rs55658481	1.37 (-1.57,4.40)	1.52 (-1.54,4.67)	1.45 (-1.88,4.89)	1.27 (-2.28,4.95)	2.85 (-1.14,7.00)	VIL1
rs55726687	3.72 (0.26,7.30)	4.08 (0.47,7.81)	0.89 (-2.92,4.85)	1.09 (-2.98,5.33)	-0.36 (-4.77,4.25)	WNK1
rs557951	0.86 (-2.03,3.84)	-0.01 (-2.98,3.05)	0.70 (-2.57,4.07)	1.08 (-2.41,4.69)	0.27 (-3.56,4.25)	CADPS
rs55896564	2.83 (0.11,5.61)	2.34 (-0.46,5.22)	2.59 (-0.46,5.74)	2.90 (-0.37,6.28)	2.28 (-1.31,6.00)	BLK
rs559231	0.61 (-2.12,3.41)	1.04 (-1.80,3.95)	1.82 (-1.30,5.03)	-0.09 (-3.35,3.28)	-1.31 (-4.87,2.38)	PIK3C3
rs559390	-0.05 (-2.83,2.82)	0.11 (-2.78,3.09)	0.37 (-2.78,3.63)	0.17 (-3.19,3.64)	-0.61 (-4.30,3.21)	CBLN4
rs56094641	5.52 (2.72,8.39)	5.68 (2.77,8.67)	4.24 (1.12,7.46)	3.79 (0.48,7.21)	3.18 (-0.46,6.95)	FTO
rs56803094	2.51 (-0.78,5.91)	1.90 (-1.49,5.41)	2.48 (-1.23,6.34)	1.13 (-2.77,5.19)	2.30 (-2.07,6.87)	IGF1R
rs57488047	-1.62 (-4.22,1.06)	-2.35 (-5.02,0.40)	-2.44 (-5.35,0.55)	-1.22 (-4.35,2.01)	-2.33 (-5.77,1.24)	RASGRF1
rs57636386	4.03 (-0.85,9.15)	3.11 (-1.89,8.38)	0.23 (-5.06,5.81)	2.93 (-2.84,9.04)	3.84 (-2.61,10.72)	MC4R
rs58084604	3.73 (0.52,7.04)	3.45 (0.13,6.88)	0.68 (-2.85,4.33)	3.63 (-0.24,7.65)	2.02 (-2.18,6.39)	MC4R
rs58243949	3.43 (0.22,6.73)	2.42 (-0.86,5.81)	1.32 (-2.22,4.98)	0.83 (-2.92,4.73)	1.59 (-2.58,5.95)	RAB27B
rs58351927	0.44 (-2.47,3.43)	0.47 (-2.54,3.58)	0.70 (-2.58,4.10)	0.73 (-2.77,4.36)	1.25 (-2.65,5.32)	NUP88
rs59227842	0.36 (-2.44,3.25)	-0.36 (-3.25,2.62)	-0.14 (-3.29,3.12)	-2.43 (-5.72,0.97)	-1.05 (-4.75,2.80)	HSD17B12
rs59428052	0.38 (-3.60,4.52)	1.65 (-2.52,6.00)	1.75 (-2.79,6.50)	-0.63 (-5.36,4.33)	0.04 (-5.23,5.59)	GPR75-ASB3
rs59893724	-1.22 (-4.24,1.90)	-0.44 (-3.60,2.82)	0.00 (-3.45,3.58)	0.90 (-2.81,4.75)	0.27 (-3.82,4.53)	SSBP2
rs6029180	-0.33 (-3.21,2.62)	-0.31 (-3.29,2.76)	-0.12 (-3.37,3.24)	0.78 (-2.72,4.40)	2.08 (-1.83,6.14)	MAFB
rs6030803	-0.50 (-4.48,3.65)	0.35 (-3.81,4.69)	-1.32 (-5.75,3.33)	-1.00 (-5.75,3.99)	2.92 (-2.56,8.72)	SRSF6
rs6050446	-4.25 (-11.60,3.70)	-0.77 (-8.66,7.80)	-0.15 (-8.71,9.22)	-1.09 (-10.08,8.81)	0.92 (-9.07,12.00)	ENTPD6
rs6075658	-2.54 (-5.11,0.10)	-2.86 (-5.52,-0.13)	-1.51 (-4.44,1.51)	-1.02 (-4.17,2.23)	-0.64 (-4.13,2.97)	STK35
rs61746970	-0.12 (-6.88,7.13)	0.09 (-6.90,7.61)	-0.07 (-7.69,8.17)	2.10 (-6.23,11.17)	-3.81 (-12.47,5.70)	SYT3
rs61754230	9.45 (-4.26,25.11)	15.31 (0.30,32.57)	2.42 (-12.04,19.25)	7.21 (-8.94,26.23)	12.11 (-6.81,34.88)	RAB21
rs61813324	0.96 (-3.45,5.58)	1.98 (-2.65,6.83)	-0.79 (-5.69,4.37)	-0.20 (-5.42,5.32)	1.39 (-4.47,7.61)	MEX3A
rs61903695	-0.50 (-3.56,2.65)	-0.08 (-3.26,3.21)	0.99 (-2.51,4.61)	3.62 (-0.20,7.59)	-0.21 (-4.29,4.04)	NAALAD2
rs61909165	-5.92 (-9.13,-2.59)	-5.79 (-9.12,-2.33)	-3.50 (-7.21,0.36)	-3.69 (-7.64,0.43)	-3.22 (-7.61,1.37)	AP003062.1
rs61954177	1.15 (-1.71,4.09)	-0.28 (-3.20,2.72)	0.39 (-2.81,3.70)	0.77 (-2.66,4.32)	-0.89 (-4.61,2.98)	AL133318.1
rs61971082	1.44 (-1.53,4.51)	2.86 (-0.26,6.08)	3.27 (-0.15,6.80)	1.75 (-1.83,5.47)	1.54 (-2.41,5.66)	SLITRK6
rs61986330	-0.98 (-3.90,2.02)	-1.24 (-4.25,1.87)	-0.95 (-4.24,2.47)	-0.50 (-4.01,3.15)	-1.12 (-4.97,2.90)	DPF3
rs61992671	1.20 (-2.10,4.62)	2.19 (-1.26,5.77)	0.92 (-2.79,4.77)	-0.13 (-4.06,3.96)	-0.04 (-4.38,4.49)	AL117190.3
rs62004865	-1.79 (-5.92,2.53)	-0.26 (-4.60,4.29)	-0.18 (-4.91,4.79)	1.36 (-3.79,6.79)	0.78 (-4.87,6.77)	LOXL1
rs62171698	-2.48 (-6.17,1.37)	-0.86 (-4.76,3.19)	0.61 (-3.69,5.10)	0.06 (-4.49,4.83)	0.08 (-4.93,5.35)	ARHGAP15
rs62259692	3.40 (-3.90,11.24)	-0.68 (-7.96,7.18)	0.96 (-7.11,9.73)	0.73 (-7.86,10.11)	-1.00 (-10.30,9.28)	IQCF3
rs62379271	2.36 (-0.40,5.19)	2.35 (-0.51,5.29)	2.14 (-0.97,5.35)	2.23 (-1.08,5.66)	1.31 (-2.34,5.08)	EFNA5
rs6265	2.01 (-1.43,5.58)	2.16 (-1.42,5.86)	1.98 (-1.91,6.02)	2.70 (-1.47,7.05)	0.28 (-4.23,5.00)	BDNF
rs630602	1.74 (-1.10,4.66)	1.47 (-1.46,4.49)	0.40 (-2.75,3.66)	-0.93 (-4.26,2.52)	1.39 (-2.42,5.34)	SSBP3
rs6416134	0.02 (-3.44,3.60)	1.64 (-2.00,5.42)	1.99 (-2.00,6.13)	2.43 (-1.84,6.89)	1.15 (-3.49,6.02)	SYT13
rs6445198	0.90 (-1.81,3.69)	1.52 (-1.31,4.44)	1.28 (-1.80,4.44)	1.63 (-1.64,5.02)	-1.05 (-4.57,2.60)	FHIT
rs6445258	0.46 (-2.90,3.94)	-0.55 (-4.00,3.02)	-0.28 (-4.03,3.63)	2.57 (-1.57,6.87)	1.51 (-3.03,6.26)	PTPRG
rs6478538	1.75 (-1.06,4.65)	1.94 (-0.99,4.95)	0.85 (-2.31,4.11)	0.79 (-2.58,4.28)	0.47 (-3.26,4.35)	TTLL11
rs6507054	0.60 (-2.14,3.41)	1.11 (-1.74,4.04)	1.66 (-1.46,4.88)	1.69 (-1.63,5.13)	2.12 (-1.58,5.96)	ASXL3
rs6511826	2.02 (-3.20,7.52)	2.26 (-3.14,7.96)	0.42 (-5.34,6.53)	1.15 (-5.05,7.76)	-0.02 (-6.76,7.21)	ZNF490
rs651533	-0.80 (-3.85,2.35)	0.69 (-2.52,4.00)	-0.33 (-3.79,3.25)	-0.60 (-4.28,3.21)	1.08 (-3.04,5.39)	LPHN2
rs6530737	1.34 (-1.51,4.29)	1.61 (-1.36,4.66)	1.60 (-1.63,4.94)	1.06 (-2.37,4.60)	0.97 (-2.81,4.90)	SGCZ
rs6575340	0.59 (-2.17,3.42)	0.92 (-1.95,3.87)	0.16 (-2.93,3.36)	1.56 (-1.79,5.03)	-0.28 (-3.93,3.50)	UNC79
rs6583310	-1.30 (-3.95,1.42)	-2.00 (-4.73,0.80)	0.73 (-2.32,3.87)	0.80 (-2.45,4.16)	1.85 (-1.80,5.63)	UBXN7
rs6601451	1.59 (-1.09,4.35)	1.03 (-1.74,3.87)	1.50 (-1.53,4.61)	2.69 (-0.58,6.07)	2.23 (-1.36,5.95)	MSRA
rs6606686	1.05 (-1.74,3.91)	1.31 (-1.58,4.30)	-1.09 (-4.19,2.10)	0.54 (-2.81,4.01)	0.72 (-3.02,4.60)	GPN3
rs66460909	3.59 (0.10,7.21)	1.59 (-1.97,5.28)	2.31 (-1.59,6.36)	1.10 (-3.00,5.37)	0.98 (-3.53,5.69)	ZFP64
rs6669341	-1.41 (-4.06,1.31)	-1.11 (-3.86,1.71)	-0.10 (-3.12,3.02)	-1.53 (-4.70,1.75)	-1.11 (-4.63,2.53)	TAL1
rs667515	0.93 (-2.12,4.09)	1.24 (-1.94,4.53)	0.71 (-2.73,4.28)	1.54 (-2.15,5.37)	0.96 (-3.08,5.17)	CCND1
rs6679458	2.31 (-0.43,5.11)	1.58 (-1.23,4.48)	1.46 (-1.60,4.61)	1.78 (-1.49,5.17)	2.47 (-1.18,6.27)	PTBP2
rs67257872	1.88 (-0.88,4.72)	2.22 (-0.65,5.18)	2.21 (-0.92,5.43)	1.50 (-1.82,4.94)	0.57 (-3.07,4.35)	STK33
rs6752378	7.42 (4.62,10.30)	7.06 (4.16,10.03)	6.18 (3.05,9.41)	6.35 (3.00,9.82)	5.22 (1.55,9.02)	ADCY3
rs6752979	-0.34 (-3.13,2.54)	-1.40 (-4.27,1.55)	-0.80 (-3.93,2.44)	-1.07 (-4.41,2.40)	-0.50 (-4.22,3.36)	CTNNA2
rs6761463	0.11 (-3.35,3.70)	2.58 (-1.08,6.38)	0.36 (-3.55,4.43)	0.90 (-3.27,5.26)	0.89 (-3.72,5.73)	NRXN1
rs67913249	-0.24 (-3.04,2.64)	-0.36 (-3.26,2.62)	-0.51 (-3.66,2.75)	1.06 (-2.37,4.60)	0.02 (-3.74,3.93)	NIM1K
rs6798941	2.90 (-0.12,6.02)	1.77 (-1.32,4.97)	1.85 (-1.54,5.35)	2.37 (-1.27,6.13)	2.17 (-1.84,6.35)	TMEM110
rs680071	0.81 (-3.26,5.06)	2.85 (-1.45,7.33)	-0.14 (-4.69,4.64)	1.34 (-3.56,6.48)	2.46 (-3.06,8.30)	DYNC2H1
rs6823268	1.17 (-1.59,4.01)	0.46 (-2.38,3.37)	0.11 (-2.97,3.29)	-0.16 (-3.43,3.21)	1.04 (-2.62,4.84)	ANAPC10
rs6843852	1.67 (-1.00,4.40)	1.40 (-1.36,4.23)	1.36 (-1.64,4.45)	1.12 (-2.06,4.42)	0.41 (-3.09,4.03)	FSTL5
rs6870983	2.27 (-1.01,5.66)	5.03 (1.54,8.63)	2.23 (-1.46,6.06)	2.65 (-1.30,6.75)	5.71 (1.20,10.41)	TMEM161B
rs6938973	-0.20 (-2.88,2.55)	0.73 (-2.07,3.62)	-0.31 (-3.33,2.81)	1.31 (-1.97,4.70)	1.21 (-2.41,4.96)	MMS22L
rs6950388	-0.26 (-4.12,3.76)	2.46 (-1.64,6.72)	3.12 (-1.36,7.80)	4.74 (-0.06,9.77)	5.55 (0.14,11.25)	UNCX
rs6963840	2.22 (-1.47,6.04)	2.33 (-1.50,6.32)	0.51 (-3.60,4.80)	-0.17 (-4.52,4.37)	-0.19 (-4.99,4.85)	MAGI2
rs698147	0.27 (-2.41,3.01)	-0.48 (-3.23,2.35)	-0.43 (-3.43,2.66)	-0.94 (-4.12,2.35)	0.33 (-3.23,4.02)	IRX1
rs7020196	-2.63 (-5.34,0.15)	-2.70 (-5.51,0.19)	-0.72 (-3.84,2.49)	-2.50 (-5.76,0.86)	-0.28 (-3.95,3.54)	TYRP1
rs7030609	6.94 (2.05,12.08)	3.30 (-1.60,8.44)	5.28 (-0.16,11.02)	4.14 (-1.58,10.18)	4.43 (-1.85,11.10)	LMX1B
rs7038943	5.17 (2.29,8.13)	3.36 (0.43,6.38)	3.48 (0.28,6.78)	0.87 (-2.45,4.31)	1.53 (-2.17,5.38)	TLR4
rs7038966	1.90 (-0.91,4.80)	-0.18 (-3.03,2.76)	0.88 (-2.25,4.12)	1.55 (-1.82,5.03)	0.89 (-2.82,4.73)	TRPM3
rs7086898	0.31 (-4.40,5.24)	0.54 (-4.35,5.68)	1.14 (-4.21,6.78)	-1.17 (-6.77,4.77)	1.74 (-4.56,8.47)	SUFU
rs7102934	1.63 (-1.26,4.60)	-0.51 (-3.43,2.51)	0.96 (-2.27,4.30)	-0.75 (-4.14,2.75)	0.09 (-3.68,4.01)	DLG2
rs7132908	6.14 (3.22,9.14)	4.16 (1.19,7.22)	5.72 (2.43,9.12)	3.27 (-0.15,6.80)	2.96 (-0.80,6.87)	FAIM2
rs7141912	2.02 (-1.97,6.17)	1.58 (-2.54,5.87)	2.34 (-2.17,7.06)	1.15 (-3.60,6.14)	-0.90 (-6.08,4.56)	KIAA0391
rs7145882	3.04 (0.17,5.98)	1.66 (-1.27,4.68)	0.06 (-3.09,3.30)	-0.04 (-3.38,3.41)	1.62 (-2.13,5.52)	TRAF3
rs71495049	0.40 (-4.39,5.43)	-2.26 (-7.10,2.83)	0.17 (-5.21,5.87)	-2.19 (-7.81,3.77)	-0.35 (-6.64,6.37)	PARD3
rs7175642	-0.96 (-3.86,2.03)	-0.34 (-3.36,2.78)	0.05 (-3.26,3.48)	-0.87 (-4.36,2.74)	0.86 (-3.07,4.94)	MYO1E
rs7182917	1.10 (-1.59,3.87)	0.69 (-2.10,3.56)	-0.75 (-3.75,2.34)	-0.92 (-4.10,2.38)	0.03 (-3.54,3.73)	TMOD2
rs719802	-0.61 (-3.29,2.14)	-0.04 (-2.84,2.83)	-1.27 (-4.27,1.84)	-0.77 (-3.99,2.57)	0.67 (-2.96,4.42)	TTC12
rs7206608	-0.12 (-2.93,2.77)	1.16 (-1.79,4.20)	0.54 (-2.64,3.84)	1.76 (-1.67,5.31)	0.79 (-2.97,4.69)	CDH13
rs7230240	-1.03 (-3.87,1.88)	0.25 (-2.73,3.31)	-0.13 (-3.35,3.21)	0.41 (-3.05,4.00)	0.13 (-3.69,4.10)	SETBP1
rs724623	-0.93 (-3.54,1.74)	0.62 (-2.12,3.43)	-0.10 (-3.06,2.95)	-0.13 (-3.29,3.14)	-0.21 (-3.70,3.41)	MDGA2
rs7255223	1.56 (-1.51,4.73)	1.95 (-1.26,5.25)	2.75 (-0.76,6.40)	0.69 (-2.99,4.51)	2.08 (-2.06,6.39)	ZNF507
rs72618637	-1.92 (-5.20,1.47)	-2.21 (-5.59,1.30)	-1.79 (-5.48,2.05)	-1.85 (-5.79,2.26)	-2.56 (-6.89,1.96)	GTF2A1L
rs72673947	-3.15 (-7.26,1.15)	-0.78 (-5.14,3.79)	2.37 (-2.54,7.53)	0.52 (-4.65,5.97)	0.02 (-5.70,6.08)	EXT1
rs72851476	1.94 (-2.24,6.29)	0.96 (-3.33,5.43)	-0.72 (-5.31,4.10)	0.76 (-4.20,5.97)	0.83 (-4.67,6.64)	LRP1B
rs72892910	4.13 (0.44,7.95)	3.42 (-0.38,7.37)	3.07 (-1.06,7.37)	1.58 (-2.78,6.13)	-0.15 (-4.90,4.84)	TFAP2B
rs72910629	6.07 (1.93,10.38)	3.52 (-0.68,7.89)	3.38 (-1.18,8.16)	1.28 (-3.50,6.29)	2.56 (-2.77,8.19)	BAI3
rs72917533	-2.04 (-5.46,1.50)	-1.28 (-4.85,2.42)	-2.50 (-6.34,1.50)	-2.27 (-6.38,2.02)	-0.82 (-5.43,4.02)	CIR1
rs72976986	-1.48 (-4.92,2.08)	1.43 (-2.24,5.25)	-0.76 (-4.67,3.31)	0.50 (-3.72,4.90)	-0.32 (-4.94,4.53)	ZBTB7A
rs73026723	-3.10 (-6.50,0.42)	-2.57 (-6.12,1.12)	0.15 (-3.84,4.31)	-0.13 (-4.36,4.28)	-1.17 (-5.82,3.71)	ZNF536
rs7321285	-0.60 (-3.89,2.80)	0.06 (-3.36,3.61)	0.08 (-3.65,3.95)	1.61 (-2.41,5.79)	0.47 (-3.94,5.08)	OLFM4
rs73213484	-0.68 (-4.44,3.23)	-0.25 (-4.17,3.83)	-0.87 (-5.11,3.56)	0.04 (-4.53,4.84)	-1.76 (-6.72,3.47)	RP11-180C1.1
rs7331420	1.44 (-1.49,4.45)	-0.37 (-3.35,2.69)	0.57 (-2.70,3.95)	0.07 (-3.39,3.65)	1.07 (-2.80,5.09)	STK24
rs738140	-0.66 (-3.45,2.21)	0.18 (-2.74,3.18)	1.39 (-1.83,4.72)	0.94 (-2.47,4.48)	2.34 (-1.48,6.31)	ACO2
rs73982435	3.42 (0.13,6.82)	1.71 (-1.64,5.18)	1.59 (-2.07,5.39)	0.56 (-3.31,4.59)	1.65 (-2.68,6.17)	ASIC2
rs7498044	-0.95 (-4.07,2.28)	0.93 (-2.37,4.34)	-1.71 (-5.20,1.91)	-1.40 (-5.13,2.48)	0.46 (-3.79,4.89)	SLCO3A1
rs7498665	0.69 (-2.01,3.46)	0.90 (-1.90,3.78)	-0.30 (-3.31,2.81)	0.12 (-3.10,3.45)	0.21 (-3.35,3.90)	SH2B1
rs7511698	-4.91 (-7.85,-1.89)	-3.47 (-6.56,-0.27)	-2.59 (-5.98,0.92)	-4.19 (-7.76,-0.49)	-2.00 (-6.01,2.19)	SRRM1
rs7518221	-1.75 (-4.50,1.08)	-2.02 (-4.86,0.91)	0.62 (-2.56,3.90)	0.07 (-3.30,3.56)	0.45 (-3.29,4.34)	DNAH14
rs7519259	1.05 (-1.63,3.80)	2.25 (-0.56,5.14)	1.24 (-1.79,4.37)	0.29 (-2.91,3.60)	1.23 (-2.33,4.92)	PDE4B
rs7539903	3.34 (0.48,6.27)	4.40 (1.41,7.47)	2.99 (-0.23,6.31)	3.54 (0.09,7.10)	2.88 (-0.91,6.82)	CAMK1G
rs7548936	-1.15 (-3.84,1.60)	-1.11 (-3.89,1.75)	-1.79 (-4.79,1.31)	0.24 (-3.03,3.62)	-0.29 (-3.87,3.43)	BARHL2
rs7549358	-0.30 (-3.09,2.56)	-1.39 (-4.25,1.55)	0.25 (-2.91,3.51)	1.06 (-2.33,4.57)	0.78 (-2.97,4.66)	NRAS
rs75499503	-0.04 (-3.21,3.25)	0.02 (-3.28,3.43)	-0.60 (-4.18,3.11)	0.67 (-3.20,4.69)	0.92 (-3.38,5.40)	HIST1H2AC
rs7553158	3.97 (1.20,6.81)	5.11 (2.21,8.09)	3.40 (0.30,6.60)	3.07 (-0.23,6.48)	1.70 (-1.90,5.43)	TNNI3K
rs7570446	-0.01 (-2.73,2.79)	1.10 (-1.75,4.04)	0.76 (-2.34,3.95)	0.17 (-3.11,3.57)	1.64 (-2.05,5.46)	TMEFF2
rs75706763	12.79 (5.74,20.31)	7.56 (0.58,15.01)	9.22 (1.51,17.52)	2.27 (-5.46,10.63)	4.99 (-3.75,14.51)	ZEB2
rs75957461	2.85 (-3.07,9.14)	-0.62 (-6.55,5.68)	-2.18 (-8.52,4.60)	-2.57 (-9.32,4.68)	0.83 (-6.95,9.26)	SMARCA4
rs7601895	-1.44 (-4.31,1.52)	0.57 (-2.46,3.70)	-1.19 (-4.44,2.17)	0.23 (-3.29,3.87)	-1.14 (-4.98,2.86)	RTN4
rs7619139	0.21 (-2.49,2.98)	-1.24 (-3.99,1.60)	0.37 (-2.68,3.51)	-0.03 (-3.27,3.32)	0.16 (-3.44,3.90)	RARB
rs76520838	-0.03 (-7.16,7.64)	4.06 (-3.63,12.37)	2.97 (-5.36,12.04)	0.50 (-8.17,9.99)	-1.15 (-10.60,9.30)	SEMA6D
rs76702514	0.87 (-2.44,4.29)	0.89 (-2.55,4.45)	-1.97 (-5.60,1.80)	0.91 (-3.07,5.05)	0.29 (-4.07,4.85)	KCNT2
rs76824303	2.64 (-1.81,7.30)	0.81 (-3.71,5.55)	-0.35 (-5.20,4.75)	-0.03 (-5.19,5.41)	1.09 (-4.68,7.20)	CADPS
rs7719067	2.03 (-0.67,4.81)	1.50 (-1.29,4.36)	0.42 (-2.58,3.52)	1.46 (-1.78,4.82)	0.04 (-3.51,3.73)	MFAP3
rs7749708	-1.72 (-4.62,1.27)	-0.42 (-3.47,2.72)	-0.82 (-4.12,2.60)	-0.86 (-4.37,2.79)	-4.04 (-7.78,-0.15)	RGS17
rs77560793	-0.95 (-8.25,6.94)	-4.40 (-11.70,3.50)	-0.44 (-8.73,8.60)	-4.37 (-12.82,4.90)	1.22 (-8.73,12.25)	MRPS14
rs7827182	1.07 (-1.59,3.81)	0.63 (-2.12,3.46)	1.57 (-1.44,4.67)	1.78 (-1.44,5.12)	1.44 (-2.10,5.12)	SGK223
rs78369934	2.68 (-3.49,9.24)	2.54 (-3.85,9.36)	4.96 (-2.14,12.56)	1.19 (-6.04,8.99)	2.32 (-5.84,11.19)	MAP3K3
rs78508049	-0.27 (-3.60,3.17)	1.67 (-1.85,5.31)	0.96 (-2.84,4.91)	2.52 (-1.60,6.81)	2.06 (-2.46,6.79)	SYT14
rs78517245	10.34 (-2.55,24.95)	11.21 (-2.27,26.55)	8.61 (-5.53,24.87)	5.55 (-8.99,22.43)	9.81 (-6.38,28.78)	SEC22C
rs78565420	5.00 (-2.97,13.63)	4.75 (-3.51,13.72)	2.33 (-6.42,11.90)	4.48 (-5.04,14.97)	4.15 (-6.36,15.84)	RALYL
rs788163	-1.20 (-4.22,1.91)	-0.54 (-3.69,2.71)	-0.08 (-3.52,3.48)	1.03 (-2.68,4.88)	-0.86 (-4.89,3.34)	METAP1D
rs78886584	-2.16 (-5.18,0.96)	-2.54 (-5.65,0.68)	-3.03 (-6.40,0.47)	-2.50 (-6.11,1.25)	-1.59 (-5.59,2.58)	FAM231B
rs7893571	-1.17 (-3.92,1.66)	-0.08 (-2.97,2.88)	-0.93 (-4.04,2.28)	-1.62 (-4.90,1.77)	0.32 (-3.39,4.18)	RSU1
rs7913496	2.85 (-0.64,6.47)	2.71 (-0.90,6.46)	0.69 (-3.17,4.71)	0.79 (-3.33,5.08)	0.32 (-4.22,5.08)	CELF2
rs79236537	-2.07 (-10.99,7.74)	-2.59 (-11.80,7.58)	-0.85 (-11.10,10.58)	-0.58 (-11.48,11.66)	-2.61 (-14.48,10.91)	CCNH
rs7924036	2.72 (0.05,5.46)	3.52 (0.73,6.39)	3.03 (0.00,6.14)	0.91 (-2.26,4.17)	1.51 (-2.02,5.16)	JMJD1C
rs7925100	0.25 (-2.46,3.04)	-0.72 (-3.51,2.14)	0.04 (-3.01,3.19)	-0.85 (-4.07,2.48)	-0.93 (-4.50,2.76)	VPS11
rs79675564	-0.53 (-6.45,5.76)	-1.98 (-8.02,4.46)	-1.34 (-7.94,5.74)	-2.20 (-9.14,5.28)	-4.92 (-12.36,3.14)	LANCL1
rs80082536	-0.81 (-4.94,3.49)	1.68 (-2.70,6.26)	2.08 (-2.71,7.11)	0.38 (-4.65,5.67)	1.00 (-4.56,6.89)	ARPP21
rs8008772	3.76 (0.57,7.05)	1.68 (-1.55,5.02)	1.75 (-1.77,5.40)	-1.08 (-4.73,2.70)	-0.57 (-4.64,3.67)	GALC
rs8011566	-0.74 (-3.39,1.98)	0.66 (-2.12,3.53)	0.38 (-2.65,3.50)	0.40 (-2.83,3.73)	-0.42 (-3.98,3.27)	LRFN5
rs8015400	1.21 (-1.75,4.25)	0.53 (-2.51,3.67)	0.70 (-2.61,4.13)	0.44 (-3.08,4.09)	1.09 (-2.84,5.18)	STXBP6
rs80236973	1.26 (-2.79,5.48)	2.00 (-2.21,6.40)	-0.24 (-4.72,4.44)	0.07 (-4.72,5.11)	-0.68 (-5.90,4.82)	LPP
rs8038574	-1.84 (-4.55,0.96)	-1.47 (-4.29,1.43)	0.03 (-3.09,3.24)	-0.47 (-3.78,2.95)	-1.50 (-5.13,2.25)	MCTP2
rs8054082	5.01 (0.92,9.25)	5.70 (1.45,10.13)	4.77 (0.18,9.56)	3.35 (-1.47,8.40)	0.69 (-4.50,6.16)	GPR139
rs8089514	0.16 (-2.64,3.03)	1.43 (-1.49,4.45)	0.79 (-2.38,4.06)	0.42 (-2.95,3.90)	1.05 (-2.70,4.94)	RP11-723G8.2
rs809955	0.19 (-2.55,3.00)	2.01 (-0.88,4.98)	-0.24 (-3.32,2.94)	1.29 (-2.04,4.73)	1.35 (-2.32,5.16)	MAML3
rs811054	2.44 (-0.37,5.32)	1.33 (-1.55,4.29)	1.81 (-1.34,5.06)	2.20 (-1.17,5.68)	1.43 (-2.25,5.26)	PMFBP1
rs8111074	-0.49 (-3.46,2.57)	-1.44 (-4.49,1.70)	-1.47 (-4.79,1.96)	-1.27 (-4.83,2.42)	-1.39 (-5.31,2.69)	SIGLECL1
rs8124896	0.02 (-4.34,4.57)	-1.22 (-5.68,3.44)	0.75 (-4.20,5.95)	-0.69 (-5.91,4.82)	-0.31 (-6.05,5.78)	NKX2-4
rs8134638	-4.21 (-6.88,-1.47)	-4.84 (-7.58,-2.02)	-3.01 (-6.06,0.13)	-3.44 (-6.67,-0.09)	-2.47 (-6.08,1.28)	BRWD1
rs815163	2.36 (-0.36,5.15)	1.46 (-1.33,4.33)	1.55 (-1.49,4.69)	1.17 (-2.07,4.51)	3.02 (-0.62,6.80)	BRINP3
rs8192675	2.07 (-0.88,5.12)	0.44 (-2.57,3.55)	1.92 (-1.41,5.37)	2.02 (-1.53,5.71)	0.97 (-2.92,5.02)	SLC2A2
rs845084	1.66 (-1.38,4.79)	1.89 (-1.27,5.15)	1.69 (-1.75,5.24)	0.81 (-2.81,4.57)	0.18 (-3.83,4.35)	GPR26
rs862320	0.89 (-1.83,3.68)	0.40 (-2.40,3.29)	-0.38 (-3.41,2.75)	-0.32 (-3.55,3.03)	1.03 (-2.59,4.78)	NFAT5
rs868784	-3.55 (-6.18,-0.85)	-3.05 (-5.79,-0.23)	-1.55 (-4.58,1.57)	-1.29 (-4.53,2.06)	-1.87 (-5.42,1.82)	C11orf96
rs869400	2.14 (-1.45,5.85)	3.88 (0.10,7.80)	0.84 (-3.15,5.00)	2.41 (-1.91,6.93)	1.07 (-3.66,6.03)	ETV5
rs879620	4.42 (1.59,7.33)	3.24 (0.34,6.23)	3.06 (-0.09,6.32)	2.71 (-0.64,6.18)	3.02 (-0.67,6.85)	ADCY9
rs9277992	0.58 (-2.85,4.14)	0.95 (-2.63,4.66)	1.45 (-2.47,5.52)	0.20 (-3.91,4.49)	-0.14 (-4.69,4.62)	DAXX
rs9291822	-0.81 (-3.42,1.87)	-0.94 (-3.64,1.84)	0.28 (-2.69,3.35)	-2.37 (-5.45,0.82)	-0.85 (-4.32,2.74)	CWC27
rs9317002	1.85 (-0.86,4.64)	1.53 (-1.28,4.41)	1.71 (-1.35,4.88)	1.74 (-1.52,5.12)	2.61 (-1.03,6.38)	PCDH17
rs9366863	0.26 (-2.53,3.14)	2.51 (-0.45,5.57)	3.48 (0.22,6.85)	2.35 (-1.09,5.91)	2.54 (-1.26,6.48)	C6orf106
rs9395520	1.97 (-0.95,4.97)	1.12 (-1.88,4.22)	1.73 (-1.57,5.13)	-0.57 (-4.01,2.99)	0.40 (-3.46,4.40)	PHACTR1
rs9421249	1.18 (-1.84,4.30)	1.77 (-1.39,5.02)	1.10 (-2.30,4.63)	1.35 (-2.29,5.13)	1.53 (-2.49,5.73)	ENO4
rs9425634	1.05 (-1.65,3.83)	3.24 (0.38,6.18)	0.13 (-2.89,3.24)	3.63 (0.30,7.06)	4.08 (0.38,7.93)	EDEM3
rs945211	-0.15 (-2.91,2.69)	-0.99 (-3.82,1.93)	-1.55 (-4.63,1.63)	-1.48 (-4.77,1.93)	0.11 (-3.59,3.95)	BAI2
rs9462670	-1.64 (-4.82,1.65)	0.65 (-2.72,4.14)	-0.02 (-3.66,3.75)	1.34 (-2.60,5.44)	0.80 (-3.53,5.33)	OARD1
rs9478496	1.12 (-2.43,4.80)	1.20 (-2.48,5.02)	2.60 (-1.47,6.83)	4.23 (-0.17,8.83)	3.06 (-1.73,8.08)	OPRM1
rs9480184	0.13 (-3.07,3.43)	0.66 (-2.67,4.11)	0.19 (-3.42,3.94)	0.96 (-2.92,4.99)	-1.12 (-5.33,3.28)	NOX3
rs9496567	-0.41 (-3.59,2.87)	-1.06 (-4.32,2.32)	1.38 (-2.26,5.15)	0.54 (-3.31,4.54)	2.05 (-2.28,6.57)	MCHR2
rs9507791	-1.30 (-4.56,2.08)	-2.02 (-5.38,1.46)	-2.14 (-5.79,1.66)	-2.89 (-6.77,1.15)	-1.03 (-5.38,3.52)	GPR12
rs9515446	-1.54 (-4.12,1.10)	-1.33 (-4.00,1.42)	-1.48 (-4.39,1.52)	-0.34 (-3.49,2.90)	0.03 (-3.46,3.63)	RP11-65D24.2
rs9522180	-0.31 (-3.05,2.50)	-0.81 (-3.63,2.10)	0.20 (-2.91,3.41)	-0.55 (-3.84,2.86)	-1.26 (-4.88,2.50)	TEX29
rs9529148	1.64 (-1.14,4.50)	0.83 (-2.03,3.78)	1.52 (-1.63,4.76)	0.25 (-3.07,3.68)	2.79 (-0.97,6.69)	PCDH9
rs9579775	-4.42 (-9.28,0.71)	-3.22 (-8.30,2.15)	-5.24 (-10.66,0.50)	-2.90 (-8.77,3.35)	-1.74 (-8.23,5.20)	ZMYM2
rs9615723	1.07 (-1.94,4.17)	0.31 (-2.79,3.50)	-0.17 (-3.52,3.29)	1.19 (-2.43,4.95)	1.48 (-2.51,5.62)	FAM19A5
rs9673839	0.57 (-2.05,3.25)	-0.46 (-3.14,2.30)	-1.50 (-4.39,1.47)	-0.41 (-3.52,2.81)	0.53 (-2.93,4.12)	RP11-58C22.1
rs9788550	0.27 (-2.84,3.48)	-1.04 (-4.23,2.25)	0.40 (-3.11,4.05)	-0.77 (-4.47,3.08)	-0.28 (-4.38,4.00)	PRKD1
rs9814758	-2.39 (-5.14,0.45)	-2.30 (-5.16,0.65)	-0.89 (-4.06,2.38)	0.60 (-2.82,4.14)	0.42 (-3.37,4.35)	ADCY5
rs9834519	1.82 (-3.20,7.09)	3.30 (-1.98,8.86)	4.16 (-1.62,10.27)	4.46 (-1.69,11.00)	3.05 (-3.63,10.21)	TIPARP
rs9843653	2.51 (-0.17,5.26)	2.65 (-0.13,5.51)	1.12 (-1.86,4.20)	2.18 (-1.05,5.51)	2.20 (-1.36,5.90)	MST1R
rs9852062	0.77 (-1.93,3.55)	2.24 (-0.61,5.17)	2.03 (-1.06,5.22)	-0.21 (-3.44,3.13)	1.48 (-2.15,5.24)	LARS2
rs9888533	0.51 (-2.45,3.56)	2.63 (-0.50,5.86)	0.79 (-2.57,4.27)	1.51 (-2.10,5.26)	1.60 (-2.39,5.75)	FAM155A
rs9922288	-1.02 (-4.30,2.38)	-2.12 (-5.49,1.36)	-0.05 (-3.78,3.84)	-1.03 (-4.97,3.08)	-0.00 (-4.38,4.58)	RBBP6

[truncated: 6 more sheets: MalchildTotFatDiff_SNPCombo, MalAdultTotFatDiff_SNPCombo, FemchildLeanDiff_SNPCombo, FemAdultLeanDiff_SNPCombo, MalchildLeanDiff_SNPCombo, MalAdultLeanDiff_SNPCombo]
